# Supplementary material for: Redetermination of hexa­sodium hepta­molybdate(VI) 14-hydrate
Source: Acta Crystallogr Sect E Struct Rep Online. 2010 Apr 10;66(Pt 5):i34–5. doi: 10.1107/S1600536810012316 (PMC2979069; doi:10.1107/S1600536810012316)
Supplement: Supplementary file 1 [file e-66-00i34-sup1.cif]

##############################################################################
###                                                                        ###
###        Electronic paper (Acta Crystallographica Section E)             ###
###                                                                        ###
##############################################################################
#                                                                            #
# This CIF contains the data in a paper accepted for publication in Acta     #
# Crystallographica Section E. It conforms to the requirements of Notes      #
# for Authors for Section E, and has been peer reviewed under the auspices   #
# of the IUCr Commission on Journals.                                        #
#                                                                            #
# Full details of the Crystallographic Information File format               #
# are given in the paper "The Crystallographic Information File (CIF):       #
# a New Standard Archive File for Crystallography" by S. R. Hall, F. H.      #
# Allen and I. D. Brown [Acta Cryst. (1991), A47, 655-685].                  #
#                                                                            #
# The current version of the core CIF dictionary is obtainable from          #
# ftp://ftp.iucr.org/pub/cif_core.dic. The current version number is 2.4.    #
#                                                                            #
# Software is freely available for graphical display of the structure(s) in  #
# this CIF.  For information consult the CIF home page http://www.iucr.org/  #
# cif/home.html                                                              #
#                                                                            #
# This file may be used for bona fide research purposes within the           #
# scientific community so long as proper attribution is given to the journal # 
# article from which it was obtained.                                        #
#                                                                            #
##############################################################################
                                             
data_global
_audit_creation_method     'form.cif (version 2.0)'
_journal_data_validation_number     ?
_journal_date_recd_electronic     2010-03-22
_journal_date_accepted     2010-04-01
_journal_name_full     'Acta Crystallographica, Section E'
_journal_year     2010
_journal_volume     66
_journal_issue      5
_journal_page_first     i34
_journal_page_last     i35
_journal_paper_category     QI
_journal_coeditor_code     HB5372
_publ_contact_author_name     'Prof. Dr. Hao, Lujiang'
_publ_contact_author_address
;
      College of Food and Biological Engineering,
      Shandong Institute of Light Industry,
      Jinan 250353,
      People's Republic of China
;
_publ_contact_author_email     'lujianghao001@yahoo.com.cn'
_publ_contact_author_fax     '0086-531-66778061'
_publ_contact_author_phone     '0086-531-66778061'
_publ_section_title
;
Redetermination of hexasodium heptamolybdate(VI) 14-hydrate
;
loop_
    _publ_author_name
    _publ_author_address
    'Hao, Lujiang'
;     College of Food and Biological Engineering,
      Shandong Institute of Light Industry,
      Jinan 250353,
      People's Republic of China
;
    'Chen, Jiangkui'
;      College of Food and Biological Engineering,
       Shandong Institute of Light Industry,
       Jinan 250353,
       People's Republic of China
;
    'Zhang, Xiaofei'
;     College of Food and Biological Engineering,
      Shandong Institute of Light Industry,
      Jinan 250353,
      People's Republic of China
;
data_I
_audit_creation_method     SHELXL-97
_chemical_name_systematic
;
Hexasodium heptamolybdate(VI) 14-hydrate
;
_chemical_name_common     ?
_chemical_formula_moiety     '6(Na +), Mo7 O24 6-, 14(H2 O)'
_chemical_formula_sum     'H28 Mo7 Na6 O38'
_chemical_formula_iupac     'Na6 (Mo7 O24), 14H2 O'
_chemical_formula_weight     1445.74
_chemical_melting_point     ?
_symmetry_cell_setting     Orthorhombic
_symmetry_space_group_name_H-M     'P c a 21'
_symmetry_space_group_name_Hall     'P 2c -2ac'
loop_
    _symmetry_equiv_pos_as_xyz
    'x, y, z'
    '-x, -y, z+1/2'
    'x+1/2, -y, z'
    '-x+1/2, y, z+1/2'
_cell_length_a     21.1304(2)
_cell_length_b     10.37330(10)
_cell_length_c     15.6094(2)
_cell_angle_alpha     90.00
_cell_angle_beta     90.00
_cell_angle_gamma     90.00
_cell_volume     3421.46(6)
_cell_formula_units_Z     4
_cell_measurement_reflns_used     9872
_cell_measurement_theta_min     2.19
_cell_measurement_theta_max     30.33
_cell_measurement_temperature     296(2)
_exptl_crystal_description     block
_exptl_crystal_colour     colourless
_exptl_crystal_size_max     0.12
_exptl_crystal_size_mid     0.10
_exptl_crystal_size_min     0.08
_exptl_crystal_density_diffrn     2.807
_exptl_crystal_density_meas     ?
_exptl_crystal_density_method     'not measured'
_exptl_crystal_F_000     2768
_exptl_absorpt_coefficient_mu     2.683
_exptl_absorpt_correction_type     'multi-scan'
_exptl_absorpt_process_details     '(SADABS; Bruker, 2001)'
_exptl_absorpt_correction_T_min     0.739
_exptl_absorpt_correction_T_max     0.814
_exptl_special_details
;
;
_diffrn_ambient_temperature     296(2)
_diffrn_radiation_type     MoK\a
_diffrn_radiation_wavelength     0.71073
_diffrn_radiation_source     'fine-focus sealed tube'
_diffrn_radiation_monochromator     graphite
_diffrn_measurement_device_type     'Bruker APEXII CCD'
_diffrn_measurement_method     \w
_diffrn_detector_area_resol_mean     ?
_diffrn_reflns_number     16564
_diffrn_reflns_av_R_equivalents     0.0206
_diffrn_reflns_av_sigmaI/netI     0.0236
_diffrn_reflns_theta_min     1.93
_diffrn_reflns_theta_max     25.00
_diffrn_reflns_theta_full     25.00
_diffrn_measured_fraction_theta_max     0.972
_diffrn_measured_fraction_theta_full     0.972
_diffrn_reflns_limit_h_min     -20
_diffrn_reflns_limit_h_max     25
_diffrn_reflns_limit_k_min     -12
_diffrn_reflns_limit_k_max     11
_diffrn_reflns_limit_l_min     -18
_diffrn_reflns_limit_l_max     18
_diffrn_standards_number     0
_diffrn_standards_interval_count     .
_diffrn_standards_interval_time     .
_diffrn_standards_decay_%     ?
_refine_special_details
;
Refinement of <i>F</i>^2^ against ALL reflections. The weighted <i>R</i>-factor
wR and goodness of fit <i>S</i> are based on <i>F</i>^2^, conventional
<i>R</i>-factors <i>R</i> are based on <i>F</i>, with <i>F</i> set to zero for
negative <i>F</i>^2^. The threshold expression of <i>F</i>^2^ >
\s(<i>F</i>^2^) is used only for calculating <i>R</i>-factors(gt) etc. and is
not relevant to the choice of reflections for refinement. <i>R</i>-factors
based on <i>F</i>^2^ are statistically about twice as large as those based on
<i>F</i>, and <i>R</i>- factors based on ALL data will be even larger.
;
_reflns_number_total     5831
_reflns_number_gt     5748
_reflns_threshold_expression     I>2\s(I)
_refine_ls_structure_factor_coef     Fsqd
_refine_ls_matrix_type     full
_refine_ls_R_factor_all     0.0174
_refine_ls_R_factor_gt     0.0170
_refine_ls_wR_factor_gt     0.0438
_refine_ls_wR_factor_ref     0.0440
_refine_ls_goodness_of_fit_ref     1.002
_refine_ls_restrained_S_all     1.086
_refine_ls_number_reflns     5831
_refine_ls_number_parameters     545
_refine_ls_number_restraints     63
_refine_ls_hydrogen_treatment     mixed
_refine_ls_weighting_scheme     calc
_refine_ls_weighting_details
                 'calc w=1/[\s^2^(Fo^2^)+(0.0290P)^2^] where P=(Fo^2^+2Fc^2^)/3'
_atom_sites_solution_hydrogens     difmap
_atom_sites_solution_primary     direct
_atom_sites_solution_secondary     difmap
_refine_ls_shift/su_max     0.001
_refine_ls_shift/su_mean     0.000
_refine_diff_density_max     1.121
_refine_diff_density_min     -1.003
_refine_ls_extinction_method     SHELXL
_refine_ls_extinction_coef     0.00258(7)
_refine_ls_extinction_expression
                                  'Fc^*^=kFc[1+0.001xFc^2^\l^3^/sin(2\q)]^-1/4^'
_refine_ls_abs_structure_details     'Flack (1983), 2689 Friedel pairs'
_refine_ls_abs_structure_Flack     -0.02(2)
loop_
    _atom_type_symbol
    _atom_type_description
    _atom_type_scat_dispersion_real
    _atom_type_scat_dispersion_imag
    _atom_type_scat_source
    'H' 'H' 0.0000 0.0000
                         'International Tables Vol C Tables 4.2.6.8 and 6.1.1.4'
    'O' 'O' 0.0106 0.0060
                         'International Tables Vol C Tables 4.2.6.8 and 6.1.1.4'
    'Na' 'Na' 0.0362 0.0249
                         'International Tables Vol C Tables 4.2.6.8 and 6.1.1.4'
    'Mo' 'Mo' -1.6832 0.6857
                         'International Tables Vol C Tables 4.2.6.8 and 6.1.1.4'
_computing_data_collection     'APEX2 (Bruker, 2004)'
_computing_cell_refinement     'SAINT-Plus (Bruker, 2001)'
_computing_data_reduction     'SAINT-Plus (Bruker, 2001)'
_computing_structure_solution     'SHELXS97 (Sheldrick, 2008)'
_computing_structure_refinement     'SHELXL97 (Sheldrick, 2008)'
_computing_molecular_graphics     'SHELXTL (Sheldrick, 2008)'
_computing_publication_material     'SHELXTL (Sheldrick, 2008)'
loop_
    _atom_site_type_symbol
    _atom_site_label
    _atom_site_fract_x
    _atom_site_fract_y
    _atom_site_fract_z
    _atom_site_U_iso_or_equiv
    _atom_site_adp_type
    _atom_site_calc_flag
    _atom_site_refinement_flags
    _atom_site_occupancy
    _atom_site_disorder_assembly
    _atom_site_disorder_group
    Mo Mo1 0.441554(16) 0.17102(3) 0.95800(3) 0.01241(9) Uani d . 1 . .
    Mo Mo2 0.519892(17) 0.17010(4) 0.76582(3) 0.01523(10) Uani d . 1 . .
    Mo Mo3 0.364901(18) 0.18576(4) 0.76633(3) 0.01518(10) Uani d . 1 . .
    Mo Mo4 0.528881(18) 0.44744(4) 0.95766(3) 0.01502(9) Uani d . 1 . .
    Mo Mo5 0.374213(18) 0.47162(4) 0.95430(3) 0.01652(10) Uani d . 1 . .
    Mo Mo6 0.603656(18) 0.18041(4) 0.93595(3) 0.01647(10) Uani d . 1 . .
    Mo Mo7 0.282633(18) 0.22516(4) 0.93663(3) 0.01714(10) Uani d . 1 . .
    Na Na1 0.64293(9) 0.6312(2) 0.78932(12) 0.0257(4) Uani d D 1 . .
    Na Na2 0.27899(10) -0.0513(2) 0.60777(14) 0.0311(5) Uani d D 1 . .
    Na Na3 0.38753(11) -0.0891(3) 1.10058(16) 0.0458(7) Uani d D 1 . .
    Na Na4 0.48165(9) 0.66440(19) 0.79018(13) 0.0260(5) Uani d D 1 . .
    Na Na5 0.30429(10) 0.5433(2) 0.71744(16) 0.0364(6) Uani d D 1 . .
    Na Na6 0.44153(9) 0.0751(2) 0.57623(13) 0.0262(5) Uani d D 1 . .
    O O1 0.31809(17) 0.3039(4) 0.7229(2) 0.0243(8) Uani d . 1 . .
    O O2 0.36309(17) 0.0599(3) 0.6943(2) 0.0241(8) Uani d . 1 . .
    O O3 0.44497(14) 0.2636(3) 0.7335(2) 0.0175(7) Uani d . 1 . .
    O O4 0.43894(15) 0.0915(3) 0.8473(2) 0.0155(7) Uani d . 1 . .
    O O5 0.51294(17) 0.0389(3) 0.6968(2) 0.0233(8) Uani d . 1 . .
    O O6 0.57476(17) 0.2655(4) 0.7163(2) 0.0253(8) Uani d . 1 . .
    O O7 0.57567(17) 0.0718(3) 0.8441(2) 0.0206(7) Uani d . 1 . .
    O O8 0.66719(17) 0.2509(4) 0.8854(3) 0.0301(9) Uani d . 1 . .
    O O9 0.63533(17) 0.0697(3) 1.0055(2) 0.0255(8) Uani d . 1 . .
    O O10 0.52100(14) 0.2723(3) 0.8833(2) 0.0150(7) Uani d . 1 . .
    O O11 0.50591(16) 0.0893(3) 1.0023(2) 0.0210(7) Uani d . 1 . .
    O O12 0.58294(17) 0.3174(3) 1.0138(2) 0.0194(7) Uani d . 1 . .
    O O13 0.58341(16) 0.5165(4) 0.8912(2) 0.0266(8) Uani d . 1 . .
    O O14 0.52789(18) 0.5444(3) 1.0477(2) 0.0259(8) Uani d . 1 . .
    O O15 0.44765(14) 0.3318(3) 1.0129(2) 0.0153(7) Uani d . 1 . .
    O O16 0.45439(14) 0.5087(3) 0.9006(2) 0.0184(7) Uani d . 1 . .
    O O17 0.37682(17) 0.1012(3) 1.0071(2) 0.0238(8) Uani d . 1 . .
    O O18 0.37170(14) 0.2913(3) 0.8856(2) 0.0156(7) Uani d . 1 . .
    O O19 0.22488(17) 0.3105(4) 0.8851(2) 0.0299(9) Uani d . 1 . .
    O O20 0.24370(17) 0.1265(4) 1.0080(2) 0.0269(8) Uani d . 1 . .
    O O21 0.30435(16) 0.1066(3) 0.8458(2) 0.0183(7) Uani d . 1 . .
    O O22 0.32638(17) 0.5509(4) 0.8837(2) 0.0290(9) Uani d . 1 . .
    O O23 0.31128(15) 0.3577(3) 1.0128(2) 0.0195(7) Uani d . 1 . .
    O O24 0.37878(19) 0.5698(4) 1.0429(3) 0.0307(9) Uani d . 1 . .
    O O1W 0.3174(2) -0.0027(5) 1.1998(3) 0.0462(11) Uani d D 1 . .
    O O2W 0.2972(3) -0.1913(5) 1.0428(3) 0.0478(12) Uani d D 1 . .
    O O3W 0.4691(2) -0.1981(4) 1.0305(2) 0.0296(9) Uani d D 1 . .
    O O4W 0.3203(2) -0.2267(4) 0.6941(3) 0.0352(9) Uani d D 1 . .
    O O5W 0.2912(3) 0.5327(7) 0.5640(4) 0.086(2) Uani d D 1 . .
    O O6W 0.41466(18) 0.5240(4) 0.7083(2) 0.0288(8) Uani d D 1 . .
    O O7W 0.4549(2) 0.7974(4) 0.6737(3) 0.0344(10) Uani d D 1 . .
    O O8W 0.4210(2) 0.8248(4) 0.8668(3) 0.0302(9) Uani d D 1 . .
    O O9W 0.5612(2) 0.5692(5) 0.6945(3) 0.0376(10) Uani d D 1 . .
    O O10W 0.5724(2) 0.7960(4) 0.8444(3) 0.0366(10) Uani d D 1 . .
    O O11W 0.69267(19) 0.7408(4) 0.6777(2) 0.0323(9) Uani d D 1 . .
    O O12W 0.6942(2) 0.4283(4) 0.7449(3) 0.0491(12) Uani d D 1 . .
    O O13W 0.38065(18) 0.2485(3) 0.5149(3) 0.0421(10) Uani d D 1 . .
    O O14W 0.71393(19) 0.1461(4) 0.3624(3) 0.0348(10) Uani d D 1 . .
    H H1W 0.316(3) 0.0761(6) 1.196(4) 0.080 Uiso d D 1 . .
    H H2W 0.326(3) -0.029(5) 1.2479(15) 0.080 Uiso d D 1 . .
    H H3W 0.295(3) -0.167(5) 0.9929(12) 0.080 Uiso d D 1 . .
    H H4W 0.299(4) -0.2700(9) 1.049(3) 0.080 Uiso d D 1 . .
    H H5W 0.478(3) -0.170(4) 0.982(2) 0.080 Uiso d D 1 . .
    H H6W 0.467(4) -0.2784(7) 1.034(4) 0.080 Uiso d D 1 . .
    H H7W 0.306(2) -0.208(6) 0.7412(14) 0.080 Uiso d D 1 . .
    H H8W 0.3579(12) -0.209(8) 0.688(4) 0.080 Uiso d D 1 . .
    H H9W 0.287(3) 0.4546(11) 0.559(4) 0.080 Uiso d D 1 . .
    H H10W 0.318(3) 0.565(5) 0.532(4) 0.080 Uiso d D 1 . .
    H H11W 0.428(2) 0.537(5) 0.6599(12) 0.080 Uiso d D 1 . .
    H H12W 0.427(2) 0.456(3) 0.730(3) 0.080 Uiso d D 1 . .
    H H13W 0.455(3) 0.768(5) 0.6248(14) 0.080 Uiso d D 1 . .
    H H14W 0.477(3) 0.862(5) 0.680(4) 0.080 Uiso d D 1 . .
    H H15W 0.3839(8) 0.803(5) 0.861(5) 0.080 Uiso d D 1 . .
    H H16W 0.430(3) 0.895(4) 0.845(6) 0.080 Uiso d D 1 . .
    H H17W 0.562(4) 0.4902(5) 0.693(4) 0.080 Uiso d D 1 . .
    H H18W 0.559(3) 0.603(5) 0.6473(17) 0.080 Uiso d D 1 . .
    H H19W 0.584(3) 0.784(6) 0.8939(13) 0.080 Uiso d D 1 . .
    H H20W 0.564(3) 0.8712(15) 0.832(4) 0.080 Uiso d D 1 . .
    H H21W 0.7309(5) 0.731(7) 0.683(4) 0.080 Uiso d D 1 . .
    H H22W 0.679(3) 0.726(9) 0.629(2) 0.080 Uiso d D 1 . .
    H H23W 0.687(3) 0.376(4) 0.783(3) 0.080 Uiso d D 1 . .
    H H24W 0.684(4) 0.405(6) 0.6968(18) 0.080 Uiso d D 1 . .
    H H25W 0.374(3) 0.172(2) 0.526(5) 0.080 Uiso d D 1 . .
    H H26W 0.413(2) 0.278(5) 0.535(5) 0.080 Uiso d D 1 . .
    H H27W 0.716(3) 0.0671(5) 0.361(6) 0.080 Uiso d D 1 . .
    H H28W 0.7484(13) 0.182(5) 0.361(6) 0.080 Uiso d D 1 . .
loop_
    _atom_site_aniso_label
    _atom_site_aniso_U_11
    _atom_site_aniso_U_22
    _atom_site_aniso_U_33
    _atom_site_aniso_U_12
    _atom_site_aniso_U_13
    _atom_site_aniso_U_23
    Mo1 0.0120(2) 0.01206(19) 0.0131(2) -0.00056(13) -0.00043(16) 0.00097(16)
    Mo2 0.0147(2) 0.0172(2) 0.01380(19) -0.00019(14) 0.00116(17) -0.00129(16)
    Mo3 0.0143(2) 0.0164(2) 0.01480(19) -0.00104(15) -0.00192(17) -0.00082(16)
    Mo4 0.01592(19) 0.01323(19) 0.01592(19) -0.00242(14) -0.00039(17)
                                                                     0.00063(16)
    Mo5 0.01692(19) 0.01323(19) 0.0194(2) 0.00094(14) 0.00030(17) -0.00124(16)
    Mo6 0.01212(19) 0.0185(2) 0.0187(2) 0.00150(14) -0.00171(16) 0.00215(16)
    Mo7 0.01230(19) 0.0199(2) 0.0192(2) -0.00179(15) 0.00169(16) 0.00027(17)
    Na1 0.0219(10) 0.0308(11) 0.0244(11) -0.0043(8) 0.0011(8) 0.0013(9)
    Na2 0.0243(11) 0.0370(13) 0.0321(11) 0.0014(9) 0.0002(9) 0.0022(10)
    Na3 0.0321(13) 0.0686(19) 0.0366(13) 0.0158(12) 0.0011(10) 0.0072(13)
    Na4 0.0311(12) 0.0249(11) 0.0219(10) -0.0007(8) 0.0007(8) 0.0024(8)
    Na5 0.0246(12) 0.0302(13) 0.0543(15) 0.0009(9) 0.0001(10) 0.0007(11)
    Na6 0.0241(11) 0.0284(12) 0.0260(11) 0.0030(8) -0.0005(8) -0.0041(9)
    O1 0.0218(19) 0.025(2) 0.027(2) 0.0010(15) -0.0034(15) 0.0026(15)
    O2 0.0251(19) 0.0249(19) 0.0223(19) -0.0018(15) -0.0007(15) -0.0037(15)
    O3 0.0144(17) 0.0182(18) 0.0198(18) -0.0009(13) 0.0017(12) 0.0042(14)
    O4 0.0175(18) 0.0149(17) 0.0140(17) -0.0016(13) 0.0002(12) -0.0010(13)
    O5 0.026(2) 0.022(2) 0.0210(18) 0.0011(14) -0.0012(15) -0.0060(15)
    O6 0.0202(18) 0.029(2) 0.026(2) -0.0086(15) 0.0028(15) 0.0000(15)
    O7 0.0232(19) 0.0191(18) 0.0196(18) 0.0089(15) -0.0032(14) -0.0017(14)
    O8 0.0200(19) 0.032(2) 0.038(2) -0.0013(16) 0.0051(17) 0.0019(17)
    O9 0.0207(19) 0.027(2) 0.0284(19) 0.0035(15) -0.0036(15) 0.0043(16)
    O10 0.0129(17) 0.0169(18) 0.0152(16) -0.0006(12) -0.0004(13) -0.0015(13)
    O11 0.0217(18) 0.0199(18) 0.0215(17) 0.0038(14) -0.0044(15) 0.0019(14)
    O12 0.0197(17) 0.0209(18) 0.0178(18) 0.0015(13) -0.0056(15) 0.0011(14)
    O13 0.025(2) 0.028(2) 0.027(2) -0.0051(15) 0.0063(15) 0.0025(16)
    O14 0.034(2) 0.022(2) 0.0216(19) 0.0002(15) -0.0038(16) -0.0059(15)
    O15 0.0169(17) 0.0159(17) 0.0131(17) -0.0004(12) 0.0025(13) -0.0002(13)
    O16 0.0196(17) 0.0150(17) 0.0205(17) -0.0006(13) -0.0024(13) 0.0029(14)
    O17 0.0273(19) 0.0213(18) 0.0229(18) -0.0062(14) 0.0036(15) 0.0020(14)
    O18 0.0124(16) 0.0198(17) 0.0146(17) -0.0009(13) 0.0017(13) 0.0010(14)
    O19 0.0235(19) 0.034(2) 0.032(2) 0.0050(16) -0.0054(17) -0.0014(17)
    O20 0.0202(19) 0.031(2) 0.0292(19) -0.0080(16) 0.0041(15) 0.0039(17)
    O21 0.0182(18) 0.0191(18) 0.0176(17) -0.0076(14) -0.0002(14) -0.0005(13)
    O22 0.025(2) 0.027(2) 0.035(2) 0.0029(16) -0.0056(17) 0.0051(17)
    O23 0.0197(17) 0.0194(17) 0.0192(17) -0.0010(14) 0.0058(14) -0.0020(14)
    O24 0.039(2) 0.0199(19) 0.033(2) -0.0003(16) 0.0012(18) -0.0086(16)
    O1W 0.051(3) 0.042(3) 0.046(3) -0.001(2) 0.006(2) -0.003(2)
    O2W 0.066(3) 0.040(3) 0.038(3) 0.014(2) -0.004(2) -0.006(2)
    O3W 0.032(2) 0.027(2) 0.030(2) -0.0028(17) -0.0004(18) 0.0008(16)
    O4W 0.036(2) 0.030(2) 0.039(2) 0.0001(18) -0.0006(19) -0.0010(19)
    O5W 0.096(5) 0.107(5) 0.054(3) -0.064(4) -0.009(3) 0.002(3)
    O6W 0.029(2) 0.025(2) 0.032(2) -0.0035(16) 0.0051(17) 0.0035(16)
    O7W 0.053(3) 0.025(2) 0.025(2) -0.0062(19) 0.0011(18) 0.0016(17)
    O8W 0.034(2) 0.026(2) 0.031(2) -0.0006(17) 0.0015(19) -0.0023(16)
    O9W 0.030(2) 0.047(3) 0.036(2) 0.002(2) -0.0058(18) -0.015(2)
    O10W 0.046(3) 0.023(2) 0.041(3) 0.0031(19) -0.004(2) -0.0026(18)
    O11W 0.024(2) 0.046(3) 0.026(2) -0.0014(18) -0.0036(16) 0.0077(18)
    O12W 0.034(2) 0.041(3) 0.073(3) 0.0010(19) 0.013(2) 0.006(2)
    O13W 0.035(2) 0.041(3) 0.051(3) -0.0027(19) -0.008(2) 0.010(2)
    O14W 0.026(2) 0.031(2) 0.047(2) -0.0036(18) -0.0036(19) -0.005(2)
_geom_special_details
;
All esds (except the esd in the dihedral angle between two l.s. planes) are
estimated using the full covariance matrix. The cell esds are taken into
account individually in the estimation of esds in distances, angles and
torsion angles; correlations between esds in cell parameters are only used
when they are defined by crystal symmetry. An approximate (isotropic)
treatment of cell esds is used for estimating esds involving l.s. planes.
;
loop_
    _geom_bond_atom_site_label_1
    _geom_bond_atom_site_label_2
    _geom_bond_site_symmetry_2
    _geom_bond_distance
    _geom_bond_publ_flag
    Mo1 O17 . 1.727(3) ?
    Mo1 O11 . 1.746(3) ?
    Mo1 O15 . 1.880(3) ?
    Mo1 O4 . 1.915(3) ?
    Mo1 O18 . 2.238(3) ?
    Mo1 O10 . 2.298(3) ?
    Mo2 O6 . 1.709(3) ?
    Mo2 O5 . 1.741(3) ?
    Mo2 O3 . 1.924(3) ?
    Mo2 O7 . 1.981(3) ?
    Mo2 O10 . 2.119(3) ?
    Mo2 O4 . 2.283(3) ?
    Mo3 O1 . 1.715(4) ?
    Mo3 O2 . 1.723(3) ?
    Mo3 O3 . 1.943(3) ?
    Mo3 O21 . 1.962(3) ?
    Mo3 O18 . 2.164(3) ?
    Mo3 O4 . 2.237(3) ?
    Mo4 O13 . 1.707(3) ?
    Mo4 O14 . 1.729(3) ?
    Mo4 O16 . 1.917(3) ?
    Mo4 O12 . 1.973(3) ?
    Mo4 O10 . 2.162(3) ?
    Mo4 O15 . 2.264(3) ?
    Mo5 O22 . 1.706(4) ?
    Mo5 O24 . 1.720(4) ?
    Mo5 O16 . 1.929(3) ?
    Mo5 O23 . 2.000(3) ?
    Mo5 O18 . 2.157(3) ?
    Mo5 O15 . 2.312(3) ?
    Mo6 O9 . 1.717(3) ?
    Mo6 O8 . 1.720(4) ?
    Mo6 O7 . 1.917(3) ?
    Mo6 O12 . 1.920(3) ?
    Mo6 O10 . 2.153(3) ?
    Mo6 O11 . 2.497(4) ?
    Mo7 O19 . 1.709(4) ?
    Mo7 O20 . 1.722(4) ?
    Mo7 O23 . 1.915(3) ?
    Mo7 O21 . 1.932(3) ?
    Mo7 O18 . 2.156(3) ?
    Na1 O11W . 2.331(4) ?
    Na1 O13 . 2.352(4) ?
    Na1 O9W . 2.364(5) ?
    Na1 O19 3_565 2.366(4) ?
    Na1 O10W . 2.426(5) ?
    Na1 O12W . 2.467(5) ?
    Na2 O2W 4_554 2.395(5) ?
    Na2 O9 2_654 2.421(4) ?
    Na2 O4W . 2.427(5) ?
    Na2 O20 4_554 2.461(4) ?
    Na2 O2 . 2.513(4) ?
    Na2 O1W 4_554 2.543(5) ?
    Na3 O1W . 2.324(5) ?
    Na3 O3W . 2.334(5) ?
    Na3 O2W . 2.362(6) ?
    Na3 O17 . 2.466(4) ?
    Na3 O5 2_655 2.637(4) ?
    Na3 O6 2_655 2.692(4) ?
    Na4 O7W . 2.352(5) ?
    Na4 O6W . 2.399(4) ?
    Na4 O8W . 2.417(5) ?
    Na4 O16 . 2.430(4) ?
    Na4 O9W . 2.455(5) ?
    Na4 O10W . 2.501(5) ?
    Na5 O6W . 2.345(4) ?
    Na5 O12W 3_465 2.384(5) ?
    Na5 O5W . 2.413(7) ?
    Na5 O4W 1_565 2.437(5) ?
    Na5 O1 . 2.503(4) ?
    Na5 O22 . 2.638(5) ?
    Na6 O13W . 2.410(4) ?
    Na6 O11 2_654 2.339(4) ?
    Na6 O3W 2_654 2.388(5) ?
    Na6 O5 . 2.442(4) ?
    Na6 O9 2_654 2.472(4) ?
    Na6 O2 . 2.484(4) ?
    O5 Na3 2_654 2.637(4) ?
    O6 Na3 2_654 2.692(4) ?
    O9 Na2 2_655 2.421(4) ?
    O9 Na6 2_655 2.472(4) ?
    O11 Na6 2_655 2.339(4) ?
    O19 Na1 3_465 2.366(4) ?
    O20 Na2 4 2.461(4) ?
    O1W Na2 4 2.543(5) ?
    O12W Na5 3_565 2.384(5) ?
    O1W H1W . 0.821(4) ?
    O1W H2W . 0.82(3) ?
    O2W Na2 4 2.395(5) ?
    O2W H3W . 0.82(3) ?
    O2W H4W . 0.823(15) ?
    O3W Na6 2_655 2.388(5) ?
    O3W H5W . 0.83(4) ?
    O3W H6W . 0.835(9) ?
    O4W Na5 1_545 2.437(5) ?
    O4W H7W . 0.82(3) ?
    O4W H8W . 0.82(3) ?
    O5W H9W . 0.819(15) ?
    O5W H10W . 0.83(6) ?
    O6W H11W . 0.82(3) ?
    O6W H12W . 0.83(4) ?
    O7W H13W . 0.82(3) ?
    O7W H14W . 0.82(6) ?
    O8W H15W . 0.82(2) ?
    O8W H16W . 0.83(5) ?
    O9W H17W . 0.820(10) ?
    O9W H18W . 0.82(3) ?
    O10W H19W . 0.82(3) ?
    O10W H20W . 0.82(2) ?
    O11W H21W . 0.818(15) ?
    O11W H22W . 0.83(4) ?
    O12W H23W . 0.82(5) ?
    O12W H24W . 0.82(4) ?
    O13W H25W . 0.82(3) ?
    O13W H26W . 0.81(5) ?
    O14W H27W . 0.821(9) ?
    O14W H28W . 0.82(4) ?
loop_
    _geom_angle_atom_site_label_1
    _geom_angle_atom_site_label_2
    _geom_angle_atom_site_label_3
    _geom_angle_site_symmetry_1
    _geom_angle_site_symmetry_3
    _geom_angle
    _geom_angle_publ_flag
    O17 Mo1 O11 . . 103.74(18) ?
    O17 Mo1 O15 . . 102.93(16) ?
    O11 Mo1 O15 . . 101.36(15) ?
    O17 Mo1 O4 . . 101.36(15) ?
    O11 Mo1 O4 . . 99.83(15) ?
    O15 Mo1 O4 . . 142.70(15) ?
    O17 Mo1 O18 . . 86.29(15) ?
    O11 Mo1 O18 . . 169.87(14) ?
    O15 Mo1 O18 . . 77.34(13) ?
    O4 Mo1 O18 . . 76.45(13) ?
    O17 Mo1 O10 . . 174.48(15) ?
    O11 Mo1 O10 . . 81.61(14) ?
    O15 Mo1 O10 . . 77.03(13) ?
    O4 Mo1 O10 . . 76.14(13) ?
    O18 Mo1 O10 . . 88.33(12) ?
    O6 Mo2 O5 . . 103.31(17) ?
    O6 Mo2 O3 . . 98.51(16) ?
    O5 Mo2 O3 . . 99.36(16) ?
    O6 Mo2 O7 . . 99.99(17) ?
    O5 Mo2 O7 . . 91.69(16) ?
    O3 Mo2 O7 . . 155.63(14) ?
    O6 Mo2 O10 . . 95.41(15) ?
    O5 Mo2 O10 . . 158.01(15) ?
    O3 Mo2 O10 . . 89.05(13) ?
    O7 Mo2 O10 . . 73.56(13) ?
    O6 Mo2 O4 . . 165.32(15) ?
    O5 Mo2 O4 . . 90.13(14) ?
    O3 Mo2 O4 . . 73.11(13) ?
    O7 Mo2 O4 . . 85.29(13) ?
    O10 Mo2 O4 . . 72.81(12) ?
    O1 Mo3 O2 . . 105.69(17) ?
    O1 Mo3 O3 . . 95.81(16) ?
    O2 Mo3 O3 . . 99.35(16) ?
    O1 Mo3 O21 . . 99.95(16) ?
    O2 Mo3 O21 . . 94.63(16) ?
    O3 Mo3 O21 . . 155.25(14) ?
    O1 Mo3 O18 . . 91.01(15) ?
    O2 Mo3 O18 . . 161.01(15) ?
    O3 Mo3 O18 . . 87.63(13) ?
    O21 Mo3 O18 . . 73.21(12) ?
    O1 Mo3 O4 . . 160.00(15) ?
    O2 Mo3 O4 . . 93.03(15) ?
    O3 Mo3 O4 . . 73.83(13) ?
    O21 Mo3 O4 . . 85.18(13) ?
    O18 Mo3 O4 . . 71.84(12) ?
    O13 Mo4 O14 . . 104.96(18) ?
    O13 Mo4 O16 . . 97.62(16) ?
    O14 Mo4 O16 . . 100.09(16) ?
    O13 Mo4 O12 . . 99.54(16) ?
    O14 Mo4 O12 . . 92.49(16) ?
    O16 Mo4 O12 . . 155.31(14) ?
    O13 Mo4 O10 . . 94.50(15) ?
    O14 Mo4 O10 . . 157.58(15) ?
    O16 Mo4 O10 . . 88.05(13) ?
    O12 Mo4 O10 . . 73.06(13) ?
    O13 Mo4 O15 . . 164.76(15) ?
    O14 Mo4 O15 . . 89.38(15) ?
    O16 Mo4 O15 . . 74.36(13) ?
    O12 Mo4 O15 . . 84.70(13) ?
    O10 Mo4 O15 . . 72.60(12) ?
    O22 Mo5 O24 . . 105.50(19) ?
    O22 Mo5 O16 . . 98.23(16) ?
    O24 Mo5 O16 . . 100.49(17) ?
    O22 Mo5 O23 . . 100.70(16) ?
    O24 Mo5 O23 . . 91.18(16) ?
    O16 Mo5 O23 . . 154.21(14) ?
    O22 Mo5 O18 . . 94.71(15) ?
    O24 Mo5 O18 . . 156.14(16) ?
    O16 Mo5 O18 . . 88.77(13) ?
    O23 Mo5 O18 . . 72.41(13) ?
    O22 Mo5 O15 . . 162.75(16) ?
    O24 Mo5 O15 . . 90.90(16) ?
    O16 Mo5 O15 . . 73.01(12) ?
    O23 Mo5 O15 . . 83.97(13) ?
    O18 Mo5 O15 . . 70.68(12) ?
    O9 Mo6 O8 . . 105.68(18) ?
    O9 Mo6 O7 . . 101.52(16) ?
    O8 Mo6 O7 . . 98.49(17) ?
    O9 Mo6 O12 . . 100.59(16) ?
    O8 Mo6 O12 . . 98.84(17) ?
    O7 Mo6 O12 . . 146.93(15) ?
    O9 Mo6 O10 . . 148.66(15) ?
    O8 Mo6 O10 . . 105.66(16) ?
    O7 Mo6 O10 . . 74.02(13) ?
    O12 Mo6 O10 . . 74.28(13) ?
    O9 Mo6 O11 . . 78.85(14) ?
    O8 Mo6 O11 . . 175.47(15) ?
    O7 Mo6 O11 . . 80.35(13) ?
    O12 Mo6 O11 . . 80.15(13) ?
    O10 Mo6 O11 . . 69.81(11) ?
    O19 Mo7 O20 . . 105.74(19) ?
    O19 Mo7 O23 . . 98.41(17) ?
    O20 Mo7 O23 . . 100.14(17) ?
    O19 Mo7 O21 . . 98.83(17) ?
    O20 Mo7 O21 . . 102.13(16) ?
    O23 Mo7 O21 . . 146.83(14) ?
    O19 Mo7 O18 . . 106.55(16) ?
    O20 Mo7 O18 . . 147.69(15) ?
    O23 Mo7 O18 . . 74.04(13) ?
    O21 Mo7 O18 . . 73.97(13) ?
    O11W Na1 O13 . . 173.62(16) ?
    O11W Na1 O9W . . 89.69(16) ?
    O13 Na1 O9W . . 83.96(16) ?
    O11W Na1 O19 . 3_565 91.00(15) ?
    O13 Na1 O19 . 3_565 95.36(15) ?
    O9W Na1 O19 . 3_565 178.99(19) ?
    O11W Na1 O10W . . 101.45(18) ?
    O13 Na1 O10W . . 77.76(15) ?
    O9W Na1 O10W . . 87.96(16) ?
    O19 Na1 O10W 3_565 . 92.63(16) ?
    O11W Na1 O12W . . 90.47(17) ?
    O13 Na1 O12W . . 89.60(16) ?
    O9W Na1 O12W . . 84.97(18) ?
    O19 Na1 O12W 3_565 . 94.28(17) ?
    O10W Na1 O12W . . 166.11(18) ?
    O2W Na2 O9 4_554 2_654 100.14(17) ?
    O2W Na2 O4W 4_554 . 91.30(17) ?
    O9 Na2 O4W 2_654 . 92.17(15) ?
    O2W Na2 O20 4_554 4_554 93.17(17) ?
    O9 Na2 O20 2_654 4_554 77.72(14) ?
    O4W Na2 O20 . 4_554 169.53(16) ?
    O2W Na2 O2 4_554 . 169.12(18) ?
    O9 Na2 O2 2_654 . 82.06(13) ?
    O4W Na2 O2 . . 77.93(14) ?
    O20 Na2 O2 4_554 . 97.71(14) ?
    O2W Na2 O1W 4_554 4_554 79.69(18) ?
    O9 Na2 O1W 2_654 4_554 170.76(17) ?
    O4W Na2 O1W . 4_554 97.07(17) ?
    O20 Na2 O1W 4_554 4_554 93.04(16) ?
    O2 Na2 O1W . 4_554 99.87(15) ?
    O1W Na3 O3W . . 166.03(19) ?
    O1W Na3 O2W . . 84.99(18) ?
    O3W Na3 O2W . . 101.55(18) ?
    O1W Na3 O17 . . 91.55(17) ?
    O3W Na3 O17 . . 100.28(16) ?
    O2W Na3 O17 . . 93.40(17) ?
    O1W Na3 O5 . 2_655 93.01(16) ?
    O3W Na3 O5 . 2_655 76.91(14) ?
    O2W Na3 O5 . 2_655 161.95(19) ?
    O17 Na3 O5 . 2_655 104.60(15) ?
    O1W Na3 O6 . 2_655 90.19(17) ?
    O3W Na3 O6 . 2_655 76.51(14) ?
    O2W Na3 O6 . 2_655 100.99(18) ?
    O17 Na3 O6 . 2_655 165.60(16) ?
    O5 Na3 O6 2_655 2_655 61.03(12) ?
    O7W Na4 O6W . . 78.62(15) ?
    O7W Na4 O8W . . 81.45(16) ?
    O6W Na4 O8W . . 111.64(16) ?
    O7W Na4 O16 . . 151.77(16) ?
    O6W Na4 O16 . . 80.47(13) ?
    O8W Na4 O16 . . 88.92(14) ?
    O7W Na4 O9W . . 85.99(17) ?
    O6W Na4 O9W . . 80.55(14) ?
    O8W Na4 O9W . . 160.16(18) ?
    O16 Na4 O9W . . 109.03(16) ?
    O7W Na4 O10W . . 97.22(17) ?
    O6W Na4 O10W . . 164.52(16) ?
    O8W Na4 O10W . . 82.12(15) ?
    O16 Na4 O10W . . 107.71(15) ?
    O9W Na4 O10W . . 84.31(16) ?
    O6W Na5 O12W . 3_465 172.8(2) ?
    O6W Na5 O5W . . 92.9(2) ?
    O12W Na5 O5W 3_465 . 94.1(2) ?
    O6W Na5 O4W . 1_565 86.34(15) ?
    O12W Na5 O4W 3_465 1_565 92.41(17) ?
    O5W Na5 O4W . 1_565 85.0(2) ?
    O6W Na5 O1 . . 78.54(14) ?
    O12W Na5 O1 3_465 . 103.31(16) ?
    O5W Na5 O1 . . 90.1(2) ?
    O4W Na5 O1 1_565 . 163.84(16) ?
    O6W Na5 O22 . . 83.46(14) ?
    O12W Na5 O22 3_465 . 89.57(18) ?
    O5W Na5 O22 . . 176.3(2) ?
    O4W Na5 O22 1_565 . 95.37(15) ?
    O1 Na5 O22 . . 88.60(13) ?
    O13W Na6 O11 . 2_654 126.98(17) ?
    O13W Na6 O3W . 2_654 84.49(15) ?
    O11 Na6 O3W 2_654 2_654 82.35(14) ?
    O13W Na6 O5 . . 138.66(17) ?
    O11 Na6 O5 2_654 . 88.57(13) ?
    O3W Na6 O5 2_654 . 79.87(14) ?
    O13W Na6 O9 . 2_654 85.71(15) ?
    O11 Na6 O9 2_654 2_654 69.45(13) ?
    O3W Na6 O9 2_654 2_654 135.27(15) ?
    O5 Na6 O9 . 2_654 131.09(15) ?
    O13W Na6 O2 . . 89.20(15) ?
    O11 Na6 O2 2_654 . 129.55(15) ?
    O3W Na6 O2 2_654 . 141.55(15) ?
    O5 Na6 O2 . . 80.23(14) ?
    O9 Na6 O2 2_654 . 81.64(13) ?
    Mo3 O1 Na5 . . 142.2(2) ?
    Mo3 O2 Na6 . . 114.91(18) ?
    Mo3 O2 Na2 . . 135.58(19) ?
    Na6 O2 Na2 . . 95.85(14) ?
    Mo2 O3 Mo3 . . 115.98(17) ?
    Mo1 O4 Mo3 . . 109.98(15) ?
    Mo1 O4 Mo2 . . 109.10(14) ?
    Mo3 O4 Mo2 . . 93.03(12) ?
    Mo2 O5 Na6 . . 114.14(18) ?
    Mo2 O5 Na3 . 2_654 97.50(16) ?
    Na6 O5 Na3 . 2_654 91.33(14) ?
    Mo2 O6 Na3 . 2_654 96.37(17) ?
    Mo6 O7 Mo2 . . 110.01(17) ?
    Mo6 O9 Na2 . 2_655 139.6(2) ?
    Mo6 O9 Na6 . 2_655 115.65(18) ?
    Na2 O9 Na6 2_655 2_655 98.57(14) ?
    Mo2 O10 Mo6 . . 96.77(13) ?
    Mo2 O10 Mo4 . . 152.37(17) ?
    Mo6 O10 Mo4 . . 96.01(12) ?
    Mo2 O10 Mo1 . . 101.67(13) ?
    Mo6 O10 Mo1 . . 101.34(13) ?
    Mo4 O10 Mo1 . . 99.68(12) ?
    Mo1 O11 Na6 . 2_655 156.9(2) ?
    Mo1 O11 Mo6 . . 107.22(16) ?
    Na6 O11 Mo6 2_655 . 95.04(13) ?
    Mo6 O12 Mo4 . . 110.89(16) ?
    Mo4 O13 Na1 . . 169.7(2) ?
    Mo1 O15 Mo4 . . 110.38(15) ?
    Mo1 O15 Mo5 . . 109.28(15) ?
    Mo4 O15 Mo5 . . 91.48(12) ?
    Mo4 O16 Mo5 . . 116.91(17) ?
    Mo4 O16 Na4 . . 110.82(15) ?
    Mo5 O16 Na4 . . 130.46(16) ?
    Mo1 O17 Na3 . . 121.71(19) ?
    Mo7 O18 Mo5 . . 96.53(12) ?
    Mo7 O18 Mo3 . . 95.68(12) ?
    Mo5 O18 Mo3 . . 150.20(16) ?
    Mo7 O18 Mo1 . . 102.24(13) ?
    Mo5 O18 Mo1 . . 102.48(13) ?
    Mo3 O18 Mo1 . . 101.32(13) ?
    Mo7 O19 Na1 . 3_465 162.3(2) ?
    Mo7 O20 Na2 . 4 161.4(2) ?
    Mo7 O21 Mo3 . . 110.65(16) ?
    Mo5 O22 Na5 . . 136.5(2) ?
    Mo7 O23 Mo5 . . 110.56(15) ?
    H1W O1W H2W . . 114(6) ?
    H3W O2W H4W . . 115(5) ?
    H5W O3W H6W . . 115(5) ?
    H7W O4W H8W . . 114(6) ?
    H9W O5W H10W . . 115(6) ?
    H11W O6W H12W . . 114(5) ?
    H13W O7W H14W . . 114(6) ?
    H15W O8W H16W . . 115(6) ?
    H17W O9W H18W . . 114(5) ?
    H19W O10W H20W . . 116(6) ?
    H21W O11W H22W . . 115(6) ?
    H23W O12W H24W . . 115(5) ?
    H25W O13W H26W . . 115(6) ?
    H27W O14W H28W . . 114(5) ?
loop_
    _geom_hbond_atom_site_label_D
    _geom_hbond_atom_site_label_H
    _geom_hbond_atom_site_label_A
    _geom_hbond_site_symmetry_A
    _geom_hbond_distance_DH
    _geom_hbond_distance_HA
    _geom_hbond_distance_DA
    _geom_hbond_angle_DHA
    O6W H12W O3 . 0.83(4) 2.04(2) 2.804(5) 156(5)
    O9W H17W O6 . 0.820(10) 2.374(14) 3.182(6) 168(6)
    O12W H23W O8 . 0.82(5) 2.10(5) 2.920(6) 176(5)
    O12W H24W O6 . 0.82(4) 2.73(7) 3.069(6) 106(6)
    O1W H1W O11W 2_665 0.821(4) 1.928(10) 2.747(7) 175(7)
    O2W H3W O14W 2_655 0.82(3) 2.058(13) 2.865(7) 168(5)
    O2W H4W O24 1_545 0.823(15) 2.37(7) 3.018(6) 136(8)
    O3W H5W O8W 1_545 0.83(4) 2.16(6) 2.760(6) 129(6)
    O4W H7W O14W 2_655 0.82(3) 2.04(3) 2.850(6) 169(5)
    O4W H8W O7W 1_545 0.82(3) 2.06(2) 2.872(6) 168(9)
    O5W H9W O23 4_554 0.819(15) 2.41(6) 2.937(6) 123(6)
    O5W H10W O12 2_664 0.83(6) 2.45(4) 3.179(6) 149(8)
    O6W H11W O14 2_664 0.82(3) 2.15(3) 2.874(5) 147(4)
    O7W H13W O12 2_664 0.82(3) 2.11(3) 2.878(5) 157(6)
    O7W H13W O11 2_664 0.82(3) 2.55(5) 3.036(5) 119(5)
    O7W H14W O5 1_565 0.82(6) 2.00(5) 2.812(6) 168(9)
    O8W H15W O14W 2_665 0.82(2) 2.13(3) 2.868(6) 149(5)
    O8W H16W O4 1_565 0.83(5) 2.05(4) 2.808(5) 154(10)
    O9W H18W O15 2_664 0.82(3) 2.21(3) 3.021(6) 172(6)
    O10W H19W O13W 2_665 0.82(3) 2.06(3) 2.877(7) 176(6)
    O10W H20W O7 1_565 0.82(2) 2.10(2) 2.862(5) 154(5)
    O11W H21W O1 3_565 0.818(15) 1.98(3) 2.781(5) 167(5)
    O11W H22W O23 2_664 0.83(4) 2.03(3) 2.771(5) 150(6)
    O13W H25W O20 4_554 0.82(3) 2.55(5) 2.918(6) 109(4)
    O13W H26W O14 2_664 0.81(5) 2.23(3) 2.935(6) 144(5)
    O14W H27W O21 2_654 0.821(9) 1.866(17) 2.662(5) 163(6)
    O14W H28W O8 4_654 0.82(4) 1.96(2) 2.761(5) 167(9)
