# Supplementary material for: Redetermination of hexa­sodium hepta­molybdate(VI) 14-hydrate
Source: Acta Crystallogr Sect E Struct Rep Online. 2010 Apr 10;66(Pt 5):i34–5. doi: 10.1107/S1600536810012316 (PMC2979069; doi:10.1107/S1600536810012316)
Supplement: Supplementary file 2 [file e-66-00i34-Isup2.hkl]

# 
# h,k,l, Fc-squared, Fo-squared, sigma(Fo-squared) and status flag 
# 
data_I
_shelx_title ' z in Pca2(1)' 
_shelx_refln_list_code          4 
_shelx_F_calc_maximum      829.99 
_exptl_crystal_F_000      2768.00 
_reflns_d_resolution_high  0.8409 
 
loop_ 
 _symmetry_equiv_pos_as_xyz 
 'x, y, z' 
 '-x, -y, z+1/2' 
 'x+1/2, -y, z' 
 '-x+1/2, y, z+1/2' 
 
_cell_length_a    21.1304 
_cell_length_b    10.3733 
_cell_length_c    15.6094 
_cell_angle_alpha  90.000 
_cell_angle_beta   90.000 
_cell_angle_gamma  90.000 
 
_shelx_F_squared_multiplier     1.000 
 
loop_ 
 _refln_index_h 
 _refln_index_k 
 _refln_index_l 
 _refln_F_squared_calc 
 _refln_F_squared_meas 
 _refln_F_squared_sigma 
 _refln_observed_status 
   0   0 -18    20656.93    20331.95    703.71 o 
   2   0 -18     6613.66     6232.16    251.41 o 
   4   0 -18      761.42      847.78    145.82 o 
   6   0 -18      928.00      871.60    156.01 o 
   0   1 -18    14352.71    14187.68    397.75 o 
   1   1 -18     1111.64     1095.41     94.47 o 
   2   1 -18     1634.80     1564.64    108.24 o 
   3   1 -18    11165.04    10979.82    278.94 o 
   4   1 -18      243.79      330.36    108.48 o 
   5   1 -18     4818.87     4697.87    419.84 o 
   0   2 -18    23663.95    23635.67    766.77 o 
   1   2 -18       61.61       59.42     61.08 o 
   2   2 -18      188.88      222.86     60.61 o 
   3   2 -18     6309.22     6459.74    209.84 o 
   4   2 -18      443.49      498.95     73.51 o 
   0   3 -18     8200.82     8434.10    415.57 o 
   2   0 -17     5293.89     5280.48    221.26 o 
   4   0 -17    14232.56    14269.81    557.52 o 
   6   0 -17     8747.78     8268.42    408.99 o 
   8   0 -17      953.64      976.77    159.40 o 
  10   0 -17     1294.41     1139.78    176.39 o 
   1   1 -17    25059.89    25196.74    455.35 o 
   2   1 -17     1064.28     1092.09     89.91 o 
   3   1 -17     2693.95     2633.60    179.78 o 
   4   1 -17     2895.81     2884.63    135.08 o 
   5   1 -17      591.77      571.59     89.89 o 
   6   1 -17     6017.50     5844.79    240.59 o 
   7   1 -17     4071.82     3941.87    200.63 o 
   8   1 -17     1043.60     1125.13    117.22 o 
   9   1 -17    21390.12    20431.63    512.30 o 
   1   2 -17     8483.95     8392.08    340.79 o 
   2   2 -17       15.63       71.04     44.00 o 
   3   2 -17       44.00       44.88     71.30 o 
   4   2 -17    14061.92    14027.13    316.44 o 
   5   2 -17      107.26      118.67     49.23 o 
   6   2 -17     1591.60     1736.97    140.21 o 
   7   2 -17     3318.87     3398.09    188.52 o 
   8   2 -17     4604.25     4718.96    222.32 o 
   9   2 -17     8681.54     8700.25    412.29 o 
   1   3 -17     5462.88     5397.96    226.03 o 
   2   3 -17     7154.56     7233.60    350.69 o 
   3   3 -17      812.04      915.58    106.69 o 
   4   3 -17     9683.97     9520.03    252.51 o 
   5   3 -17      732.26      777.81     80.63 o 
   6   3 -17     6333.02     6046.21    199.04 o 
   7   3 -17     1281.70     1278.72    125.09 o 
   8   3 -17      350.16      248.65     76.60 o 
   1   4 -17    15439.73    15603.32    409.98 o 
   2   4 -17      608.27      626.90    103.42 o 
   3   4 -17     5123.62     4877.34    214.93 o 
   4   4 -17      387.55      409.39     83.91 o 
   5   4 -17      746.52      842.11    152.60 o 
   0   0 -16    82589.29    78635.66   1837.97 o 
   2   0 -16    30857.93    29945.20    611.60 o 
   4   0 -16      876.02      908.93    139.05 o 
   6   0 -16     4249.99     4089.09    275.33 o 
   8   0 -16     8755.47     8883.14    426.09 o 
  10   0 -16    16655.60    16241.29    613.07 o 
  12   0 -16     7898.76     8048.16    422.33 o 
   0   1 -16     4173.90     4149.01    341.62 o 
   1   1 -16     4609.55     4654.58    141.77 o 
   2   1 -16      432.49      477.62     65.77 o 
   3   1 -16    14097.30    13865.42    302.24 o 
   4   1 -16      532.12      524.73     68.11 o 
   5   1 -16     2700.71     2872.09    163.06 o 
   6   1 -16      791.45      717.26     95.92 o 
   7   1 -16     5471.81     5300.63    222.48 o 
   8   1 -16     3159.84     3096.33    172.87 o 
   9   1 -16      412.33      388.80     79.11 o 
  10   1 -16     1356.80     1347.22    124.67 o 
  11   1 -16     4409.41     4313.59    211.33 o 
  12   1 -16     2320.33     2593.87    169.10 o 
   0   2 -16     8521.59     9057.58    398.85 o 
   1   2 -16     3235.09     3031.27    131.76 o 
   2   2 -16     1180.54     1226.32     91.16 o 
   3   2 -16     9648.96     9362.72    305.87 o 
   4   2 -16      186.64      220.43     54.13 o 
   5   2 -16     1564.45     1555.70    100.91 o 
   6   2 -16     1096.97     1102.97    108.95 o 
   7   2 -16       72.26       86.02     53.89 o 
   8   2 -16      545.35      674.43     93.41 o 
   9   2 -16      203.34      236.25    135.60 o 
  10   2 -16     4417.11     4685.97    219.66 o 
  11   2 -16     3550.73     3873.69    202.96 o 
  12   2 -16     2745.35     2933.00    177.46 o 
   0   3 -16    42324.19    42732.18   1132.05 o 
   1   3 -16     1148.32     1089.78    106.72 o 
   2   3 -16    13414.61    13385.58    361.32 o 
   3   3 -16     4910.27     4909.59    207.48 o 
   4   3 -16     1304.61     1254.25    207.67 o 
   5   3 -16      316.09      346.14     58.70 o 
   6   3 -16     3208.13     3003.47    135.90 o 
   7   3 -16     1991.84     2102.44    149.86 o 
   8   3 -16     7058.49     6719.16    259.87 o 
   9   3 -16     2570.29     2636.73    165.59 o 
  10   3 -16    10574.46    10493.96    338.41 o 
  11   3 -16      376.10      303.38     76.60 o 
   0   4 -16     2058.41     1714.00    183.28 o 
   1   4 -16     3463.62     3694.42    180.11 o 
   2   4 -16     1997.94     1963.74    161.21 o 
   3   4 -16    11589.29    11814.47    335.52 o 
   4   4 -16     5139.53     5313.02    216.06 o 
   5   4 -16     9504.16     9287.94    622.31 o 
   6   4 -16      163.77      220.06     88.14 o 
   7   4 -16    14653.34    14285.41    400.14 o 
   8   4 -16     3005.40     3049.38    198.66 o 
   9   4 -16     2365.39     2260.71    222.34 o 
   0   5 -16     4776.76     4776.61    292.38 o 
   1   5 -16     4346.84     4651.97    204.24 o 
   2   5 -16     2575.53     2392.48    149.68 o 
   3   5 -16     1888.59     1817.04    134.12 o 
   4   5 -16     1057.40      988.28    107.61 o 
   5   5 -16     6957.09     6910.33    377.86 o 
   6   5 -16     3503.60     3671.98    278.54 o 
   7   5 -16     5232.75     4709.46    319.63 o 
   0   6 -16    17546.95    18447.18    637.17 o 
   1   6 -16      233.01      286.70    179.67 o 
   2   6 -16     2888.49     3147.96    174.83 o 
   3   6 -16     5010.09     5494.14    329.78 o 
   2   0 -15    19750.57    18975.25    438.68 o 
   4   0 -15      660.37      688.40    122.08 o 
   6   0 -15    61039.35    61488.95   1475.88 o 
   8   0 -15     1645.78     1720.42    176.45 o 
  10   0 -15     3608.77     3604.85    261.61 o 
  12   0 -15    19761.01    19658.16    686.39 o 
  14   0 -15    38448.39    38748.86   1109.98 o 
   1   1 -15    18164.53    17622.82    292.47 o 
   2   1 -15     2553.74     2585.16    119.49 o 
   3   1 -15     6981.04     7078.25    197.93 o 
   4   1 -15     5327.40     5122.30    168.25 o 
   5   1 -15      482.75      386.42     71.81 o 
   6   1 -15    10194.09     9870.45    300.50 o 
   7   1 -15    14097.41    13882.34    559.52 o 
   8   1 -15      731.69      832.27     96.92 o 
   9   1 -15     7468.97     7528.88    265.95 o 
  10   1 -15      305.19      288.49     70.45 o 
  11   1 -15     5780.43     5797.08    236.73 o 
  12   1 -15      158.81      133.40    108.48 o 
  13   1 -15      293.44      261.10     73.09 o 
  14   1 -15     3303.28     3243.98    191.90 o 
   1   2 -15     3798.31     3681.41    141.03 o 
   2   2 -15     1750.38     1568.30     95.30 o 
   3   2 -15     1464.84     1408.47     90.75 o 
   4   2 -15     6067.79     5857.47    178.04 o 
   5   2 -15     1782.96     1793.00    101.85 o 
   6   2 -15    15336.39    14613.39    305.13 o 
   7   2 -15     1579.32     1583.03    147.60 o 
   8   2 -15     1624.61     1630.45    127.10 o 
   9   2 -15     5639.14     5356.65    270.47 o 
  10   2 -15     2104.46     1963.11    138.95 o 
  11   2 -15     2794.52     2950.96    170.02 o 
  12   2 -15     1409.18     1458.63    134.01 o 
  13   2 -15     2592.97     2858.12    172.84 o 
  14   2 -15      488.36      618.12     96.90 o 
   1   3 -15     2969.35     3178.15    159.70 o 
   2   3 -15    16280.62    16561.54    397.39 o 
   3   3 -15       22.81       56.93     40.06 o 
   4   3 -15     1257.04     1235.38     86.77 o 
   5   3 -15     3518.68     3691.66    142.30 o 
   6   3 -15    13529.68    13503.52    293.67 o 
   7   3 -15     8891.14     8846.60    228.63 o 
   8   3 -15     1905.91     2108.60    143.75 o 
   9   3 -15     1699.86     1779.65    132.76 o 
  10   3 -15      999.27     1061.54    110.24 o 
  11   3 -15     1438.28     1532.22    129.94 o 
  12   3 -15     6180.87     6012.89    247.96 o 
  13   3 -15     2985.18     3439.08    256.38 o 
   1   4 -15    24386.31    23971.22    509.11 o 
   2   4 -15     1011.66     1151.49    103.05 o 
   3   4 -15     4815.15     4444.52    353.65 o 
   4   4 -15      517.94      450.87     76.58 o 
   5   4 -15      850.87     1000.56    176.36 o 
   6   4 -15     2889.56     3025.01    139.89 o 
   7   4 -15    14913.66    15196.13    403.93 o 
   8   4 -15     3206.16     3316.31    373.62 o 
   9   4 -15     3646.14     3785.19    193.29 o 
  10   4 -15     1886.27     1684.14    136.71 o 
  11   4 -15     9884.87     9765.83    324.57 o 
  12   4 -15     2492.61     2351.25    161.91 o 
   1   5 -15     1665.00     1690.66    121.15 o 
   2   5 -15     3541.93     3614.51    175.32 o 
   3   5 -15      205.50      135.87     59.78 o 
   4   5 -15      732.99      631.54     86.22 o 
   5   5 -15     3417.57     3434.37    258.17 o 
   6   5 -15    16842.34    16457.67    613.22 o 
   7   5 -15     6146.62     6393.68    367.49 o 
   8   5 -15        0.54      -33.90     67.79 o 
   9   5 -15     4834.26     4934.06    215.88 o 
  10   5 -15     3171.01     3305.75    178.64 o 
   1   6 -15     3087.21     2946.21    160.90 o 
   2   6 -15    11868.33    12242.47    339.26 o 
   3   6 -15      763.43      705.36    135.65 o 
   4   6 -15     2591.15     2451.23    220.68 o 
   5   6 -15     1322.77     1594.40    189.97 o 
   6   6 -15     2045.84     2368.90    230.78 o 
   7   6 -15     4690.26     4698.01    215.04 o 
   8   6 -15     6332.15     6689.86    277.31 o 
   1   7 -15    29026.16    28531.40    851.94 o 
   2   7 -15     1450.18     1499.50    176.41 o 
   3   7 -15     2153.55     2219.66    217.21 o 
   0   0 -14    12784.35    13016.33    462.06 o 
   2   0 -14    14485.00    14526.89    507.17 o 
   4   0 -14     1253.43     1187.46    142.50 o 
   6   0 -14    16975.64    16495.88    566.22 o 
   8   0 -14     2277.55     2213.58    193.52 o 
  10   0 -14    13286.00    13055.95    502.81 o 
  12   0 -14     9102.13     9189.85    422.84 o 
  14   0 -14     4304.00     4200.96    288.90 o 
  16   0 -14     3592.94     3848.79    285.35 o 
   0   1 -14    24831.73    23732.82    543.88 o 
   1   1 -14      198.39      187.17     44.04 o 
   2   1 -14     3370.54     3249.25    109.40 o 
   3   1 -14    18089.88    17291.42    327.74 o 
   4   1 -14      508.23      531.63     61.97 o 
   5   1 -14    12766.12    13356.45    277.52 o 
   6   1 -14     9089.80     9411.45    284.67 o 
   7   1 -14    11204.36    11354.12    320.13 o 
   8   1 -14     8919.48     8904.91    282.17 o 
   9   1 -14     1659.81     1431.65    115.10 o 
  10   1 -14      194.56      225.37     64.59 o 
  11   1 -14     1942.51     2089.49    139.19 o 
  12   1 -14     4160.12     4137.62    194.49 o 
  13   1 -14      169.73      252.18     74.58 o 
  14   1 -14     2596.56     2645.49    210.50 o 
  15   1 -14     5182.51     5168.86    593.38 o 
  16   1 -14      687.13      745.78    101.88 o 
   0   2 -14     9163.85     9011.70    269.00 o 
   1   2 -14     2617.32     2603.07    114.95 o 
   2   2 -14     1346.84     1311.18     84.87 o 
   3   2 -14     8242.90     8114.78    204.99 o 
   4   2 -14     2655.96     2536.20    114.89 o 
   5   2 -14    24007.34    23606.88    404.72 o 
   6   2 -14     9926.98    10079.72    236.66 o 
   7   2 -14    15368.42    15220.12    385.15 o 
   8   2 -14    17868.12    16955.36    417.37 o 
   9   2 -14      408.32      447.11     74.81 o 
  10   2 -14     4880.43     4852.03    207.91 o 
  11   2 -14      521.72      508.49    105.11 o 
  12   2 -14     4137.74     4115.41    260.00 o 
  13   2 -14     5855.77     6247.04    248.29 o 
  14   2 -14     1043.62     1116.13    113.90 o 
  15   2 -14     4548.63     4763.68    219.67 o 
   0   3 -14     8689.20     8306.08    358.17 o 
   1   3 -14      303.08      246.10     60.81 o 
   2   3 -14    15909.37    15956.44    376.96 o 
   3   3 -14     6750.81     6938.25    188.77 o 
   4   3 -14     1966.76     1899.99    130.61 o 
   5   3 -14     4916.69     5446.00    168.02 o 
   6   3 -14    13482.54    13800.53    287.19 o 
   7   3 -14     5179.33     5123.21    165.09 o 
   8   3 -14     2481.19     2318.61    142.47 o 
   9   3 -14      856.12      929.09    130.57 o 
  10   3 -14    12848.90    12878.77    359.56 o 
  11   3 -14      927.48      873.35    132.27 o 
  12   3 -14     2167.72     2324.12    150.69 o 
  13   3 -14     1372.59     1469.97    140.79 o 
  14   3 -14     1542.24     1689.81    161.16 o 
  15   3 -14     2003.67     2144.81    230.77 o 
   0   4 -14     6202.43     5559.54    292.79 o 
   1   4 -14     2252.26     2275.17    224.07 o 
   2   4 -14     1047.59     1204.37    105.15 o 
   3   4 -14    10682.79    10386.31    297.11 o 
   4   4 -14     1737.99     1810.67    117.90 o 
   5   4 -14     3856.58     4336.25    679.72 o 
   6   4 -14     1946.32     1939.97    104.15 o 
   7   4 -14     9125.22     9187.30    228.50 o 
   8   4 -14     5283.92     5408.87    394.58 o 
   9   4 -14     5053.53     5501.13    223.49 o 
  10   4 -14      373.36      459.96     62.91 o 
  11   4 -14     3328.37     3463.11    181.79 o 
  12   4 -14     2801.02     2843.93    165.82 o 
  13   4 -14     3544.16     3519.28    281.95 o 
  14   4 -14     2375.63     2090.98    230.82 o 
   0   5 -14     4702.51     4903.50    268.64 o 
   1   5 -14     4102.14     4162.50    179.05 o 
   2   5 -14     4532.80     4514.25    185.08 o 
   3   5 -14     1518.67     1410.95    112.08 o 
   4   5 -14     4923.62     4784.27    193.30 o 
   5   5 -14    22480.15    22271.64    485.65 o 
   6   5 -14     7083.30     7253.72    371.20 o 
   7   5 -14    21328.07    22174.63    735.49 o 
   8   5 -14    15530.30    15074.35    585.45 o 
   9   5 -14     2234.33     2279.60    146.43 o 
  10   5 -14     5476.51     5615.77    182.92 o 
  11   5 -14      948.58     1105.65    179.75 o 
  12   5 -14     1302.59     1333.16    189.97 o 
   0   6 -14     3033.85     3141.61    227.55 o 
   1   6 -14     2892.75     2850.61    169.80 o 
   2   6 -14      266.66      288.98     67.12 o 
   3   6 -14     6186.26     6154.14    224.23 o 
   4   6 -14     4893.97     4899.91    295.83 o 
   5   6 -14    10900.45    10946.77    467.64 o 
   6   6 -14     9955.41     9936.70    450.27 o 
   7   6 -14    11851.85    12091.64    350.97 o 
   8   6 -14     7559.10     8154.76    280.98 o 
   9   6 -14     2160.21     2099.33    145.84 o 
  10   6 -14     4972.73     5023.08    223.16 o 
  11   6 -14      251.32      231.56     73.85 o 
   0   7 -14     7783.20     7810.49    364.47 o 
   1   7 -14     8611.81     8925.53    395.33 o 
   2   7 -14     1382.46     1584.30    176.41 o 
   3   7 -14     6171.30     6315.41    343.67 o 
   4   7 -14     2052.16     2077.37    230.79 o 
   5   7 -14     2720.37     2751.74    162.04 o 
   6   7 -14       60.30      164.73     68.28 o 
   7   7 -14    10146.52    10466.42    331.28 o 
   8   7 -14      563.00      833.75    106.19 o 
   1   8 -14     3440.55     3787.24    275.13 o 
   2   8 -14     1212.12     1293.73    122.25 o 
   2   0 -13     6245.14     6258.43    208.28 o 
   4   0 -13    26259.01    26147.93    516.10 o 
   6   0 -13    13755.56    12493.74    462.48 o 
   8   0 -13     1020.08     1061.74    135.69 o 
  10   0 -13     5016.87     5252.45    292.56 o 
  12   0 -13     3015.59     3481.54    244.56 o 
  14   0 -13     4727.23     4933.61    302.61 o 
  16   0 -13     5060.11     5199.18    319.64 o 
   1   1 -13     5088.81     5099.84    132.21 o 
   2   1 -13     2491.55     2477.23     91.15 o 
   3   1 -13     6152.75     6227.21    219.87 o 
   4   1 -13    23052.50    22312.59    424.63 o 
   5   1 -13      900.95      952.78     71.79 o 
   6   1 -13    32812.88    32133.63    622.87 o 
   7   1 -13    27377.62    27464.56    550.44 o 
   8   1 -13     7621.55     7445.14    244.65 o 
   9   1 -13    29266.39    29240.97    586.26 o 
  10   1 -13      143.27      105.48     69.49 o 
  11   1 -13       67.62       86.68     50.16 o 
  12   1 -13     8013.89     8227.56    272.20 o 
  13   1 -13      309.96      302.72     70.45 o 
  14   1 -13    12300.29    13003.83    365.56 o 
  15   1 -13     1343.21     1292.29    116.33 o 
  16   1 -13       41.85       46.90     50.49 o 
  17   1 -13     7956.76     8227.19    292.45 o 
   1   2 -13    18392.69    18150.50    326.14 o 
   2   2 -13     5076.30     5150.05    155.15 o 
   3   2 -13      760.42      729.95     63.89 o 
   4   2 -13    21980.23    21497.70    370.12 o 
   5   2 -13     1070.31     1091.05     77.41 o 
   6   2 -13    48043.09    48290.46    673.42 o 
   7   2 -13    28011.13    27350.75    557.72 o 
   8   2 -13     3089.86     3092.67    295.56 o 
   9   2 -13    17001.40    17133.74    413.40 o 
  10   2 -13     1261.37     1369.38    113.48 o 
  11   2 -13      156.68      191.28    108.48 o 
  12   2 -13     9546.38     9519.21    296.25 o 
  13   2 -13     3127.93     3073.50    242.86 o 
  14   2 -13     6487.76     7039.18    462.93 o 
  15   2 -13      494.66      484.14     84.48 o 
  16   2 -13      565.06      747.42     98.44 o 
  17   2 -13     8826.10     8737.59    443.01 o 
   1   3 -13      901.99     1046.09    122.11 o 
   2   3 -13     3059.03     2937.90    116.34 o 
   3   3 -13     3118.41     2944.89    116.32 o 
   4   3 -13    11603.19    11858.85    250.40 o 
   5   3 -13     1337.29     1408.25     84.75 o 
   6   3 -13     5649.89     5903.57    193.83 o 
   7   3 -13     8850.90     8742.79    211.51 o 
   8   3 -13      260.08      331.42     67.80 o 
   9   3 -13     4189.49     4616.16    261.77 o 
  10   3 -13      177.48      165.62     56.95 o 
  11   3 -13     7738.08     7557.47    260.75 o 
  12   3 -13     5874.55     5770.82    297.75 o 
  13   3 -13     1596.42     1921.19    227.34 o 
  14   3 -13      348.38      458.68     82.06 o 
  15   3 -13     1664.49     1666.01    203.59 o 
  16   3 -13     6324.61     5951.39    367.50 o 
   1   4 -13     4670.47     4500.30    192.18 o 
   2   4 -13     1251.33     1270.01     99.36 o 
   3   4 -13     6562.85     6707.98    282.70 o 
   4   4 -13     6774.99     7377.46    231.98 o 
   5   4 -13     2698.41     2686.30    113.30 o 
   6   4 -13     9740.88     9709.32    234.49 o 
   7   4 -13     5870.46     5969.33    215.19 o 
   8   4 -13     3604.03     3648.29    172.20 o 
   9   4 -13    14839.06    14984.67    385.91 o 
  10   4 -13     1920.06     1997.22    105.18 o 
  11   4 -13     1182.30     1200.10    110.59 o 
  12   4 -13      664.09      699.10     91.02 o 
  13   4 -13     2268.21     2223.38    224.04 o 
  14   4 -13     7618.91     7812.83    422.32 o 
  15   4 -13     3359.53     3675.09    292.10 o 
   1   5 -13    16653.11    15923.43    373.48 o 
   2   5 -13     5969.29     6130.02    210.52 o 
   3   5 -13      826.59     1040.03     95.57 o 
   4   5 -13     9238.63     9450.97    270.43 o 
   5   5 -13     6285.20     6585.36    221.50 o 
   6   5 -13    23978.42    23850.92    744.26 o 
   7   5 -13    15681.01    16276.50    589.26 o 
   8   5 -13       29.89       78.45     48.81 o 
   9   5 -13     8211.19     8201.58    268.80 o 
  10   5 -13     3870.66     3940.82    156.74 o 
  11   5 -13     5529.78     5743.93    225.16 o 
  12   5 -13     6704.88     6961.14    394.86 o 
  13   5 -13     6524.45     6687.57    391.38 o 
  14   5 -13     3226.72     3511.73    285.29 o 
   1   6 -13    15070.08    15780.56    376.40 o 
   2   6 -13     4404.66     4279.51    180.11 o 
   3   6 -13     1207.64     1098.64    118.73 o 
   4   6 -13     8695.25     8943.19    398.91 o 
   5   6 -13     1258.57     1482.49    173.01 o 
   6   6 -13    15080.72    14807.06    650.47 o 
   7   6 -13    17864.72    17470.52    500.68 o 
   8   6 -13     7684.91     7570.03    298.07 o 
   9   6 -13     6549.27     6363.62    241.81 o 
  10   6 -13     2314.98     2448.57    150.04 o 
  11   6 -13     7070.07     7250.04    301.30 o 
  12   6 -13     5211.07     5529.08    357.04 o 
  13   6 -13     2867.78     3066.08    271.64 o 
   1   7 -13     3413.61     3618.29    383.88 o 
   2   7 -13     1107.61     1139.71    145.86 o 
   3   7 -13      571.73      559.48    115.29 o 
   4   7 -13     1715.93     1853.03    131.90 o 
   5   7 -13     7838.36     7816.45    269.28 o 
   6   7 -13     1072.77     1471.40    291.70 o 
   7   7 -13     6803.49     6496.88    248.92 o 
   8   7 -13     1891.42     1897.99    137.59 o 
   9   7 -13     2941.45     3009.62    225.82 o 
  10   7 -13     1296.48     1075.87    114.84 o 
   1   8 -13     1404.55     1666.13    131.35 o 
   2   8 -13     2407.92     2229.71    146.36 o 
   3   8 -13      811.08      762.22    128.87 o 
   4   8 -13     2141.67     2119.40    146.16 o 
   5   8 -13     1428.30     1833.78    143.39 o 
   6   8 -13     3657.95     3569.25    190.96 o 
   7   8 -13    12998.06    12956.69    379.05 o 
   0   0 -12   207324.14   198575.73   4016.91 o 
   2   0 -12     9774.48     9267.51    252.97 o 
   4   0 -12     2667.41     2671.88    264.99 o 
   6   0 -12      841.60      949.74    122.11 o 
   8   0 -12    23839.13    23881.28    707.98 o 
  10   0 -12    11113.91    11232.13    434.11 o 
  12   0 -12    19832.37    20218.88    646.34 o 
  14   0 -12     2592.21     2927.01    224.11 o 
  16   0 -12     2263.17     2396.56    213.86 o 
  18   0 -12      125.96       94.91     77.97 o 
   0   1 -12    87081.59    86469.15   1313.55 o 
   1   1 -12     6028.73     6002.93    138.40 o 
   2   1 -12     7226.18     6969.66    150.45 o 
   3   1 -12    16090.83    15912.66    346.46 o 
   4   1 -12     1564.74     1507.62     81.59 o 
   5   1 -12     5005.88     5053.69    147.28 o 
   6   1 -12     3547.56     3473.99    151.38 o 
   7   1 -12      100.88      216.87     53.89 o 
   8   1 -12    19267.23    18789.81    417.29 o 
   9   1 -12      126.87       97.00     46.33 o 
  10   1 -12     2527.16     2550.25    140.46 o 
  11   1 -12     5805.35     5496.57    208.12 o 
  12   1 -12     7160.03     7397.00    316.85 o 
  13   1 -12    42871.40    42150.00    779.91 o 
  14   1 -12     1728.15     1915.52    133.16 o 
  15   1 -12     1667.85     1829.50    300.31 o 
  16   1 -12      984.92      940.49    102.79 o 
  17   1 -12      677.53      791.78     97.96 o 
  18   1 -12     7873.24     7992.36    282.62 o 
  19   1 -12     1441.92     1458.78    186.59 o 
   0   2 -12    45109.82    44958.73    763.65 o 
   1   2 -12      662.53      666.62     58.55 o 
   2   2 -12      741.40      816.50     62.60 o 
   3   2 -12    11385.91    11151.85    232.30 o 
   4   2 -12     1447.33     1351.27    121.44 o 
   5   2 -12    20954.51    20894.11    354.17 o 
   6   2 -12     3366.59     3283.27    169.03 o 
   7   2 -12    13831.71    13547.57    505.44 o 
   8   2 -12    14167.83    14160.50    347.57 o 
   9   2 -12      661.87      792.54    105.13 o 
  10   2 -12     4106.75     3967.13    172.65 o 
  11   2 -12     7470.15     7441.62    246.93 o 
  12   2 -12     9462.58     9403.78    285.74 o 
  13   2 -12    19491.39    20325.97    468.13 o 
  14   2 -12     3154.38     3137.20    164.90 o 
  15   2 -12        6.36       29.35     59.32 o 
  16   2 -12     6583.13     6606.02    250.48 o 
  17   2 -12     1171.07     1261.84    176.39 o 
  18   2 -12     6169.42     6342.08    374.26 o 
   0   3 -12    64955.08    65043.84   1444.94 o 
   1   3 -12     2872.68     2897.84    134.47 o 
   2   3 -12     5995.81     6151.22    171.69 o 
   3   3 -12     2654.24     2488.47    130.96 o 
   4   3 -12     4023.80     4021.65    131.92 o 
   5   3 -12     9164.03     8722.43    235.51 o 
   6   3 -12     5224.90     5321.30    153.34 o 
   7   3 -12     5309.00     5381.47    206.30 o 
   8   3 -12    29621.46    28948.79    571.25 o 
   9   3 -12      227.08      220.18     57.38 o 
  10   3 -12     5010.45     5332.45    210.92 o 
  11   3 -12     1494.17     1724.77    121.73 o 
  12   3 -12     9019.41     9256.25    440.00 o 
  13   3 -12     5632.28     5585.81    219.35 o 
  14   3 -12       29.07       45.52     50.16 o 
  15   3 -12     7428.50     7094.51    381.46 o 
  16   3 -12     4335.62     4387.96    305.90 o 
  17   3 -12     1622.94     1458.97    190.01 o 
  18   3 -12     1283.76     1441.68    196.75 o 
   0   4 -12    10534.98    10127.19    382.80 o 
   1   4 -12     6771.56     6725.79    207.19 o 
   2   4 -12     8748.12     8739.98    296.93 o 
   3   4 -12     9060.45     8379.05    243.22 o 
   4   4 -12      837.24      958.13     83.84 o 
   5   4 -12     8450.80     8332.15    197.58 o 
   6   4 -12     1029.97      944.22     70.02 o 
   7   4 -12     1168.22     1154.90     76.20 o 
   8   4 -12     4329.58     4454.50    184.39 o 
   9   4 -12      751.69      831.57     90.75 o 
  10   4 -12     1690.89     1911.93     99.40 o 
  11   4 -12     6189.30     6359.69    180.26 o 
  12   4 -12     1981.18     2031.76    132.80 o 
  13   4 -12    40517.88    40574.54   1134.42 o 
  14   4 -12     3461.09     3798.05    278.57 o 
  15   4 -12     5673.28     5463.26    343.58 o 
  16   4 -12     1031.87     1159.97    176.37 o 
  17   4 -12     1344.43     1261.94    183.19 o 
   0   5 -12    39714.20    40606.49   1005.21 o 
   1   5 -12     4153.92     4253.57    256.72 o 
   2   5 -12     1030.37      959.08     84.92 o 
   3   5 -12     3532.64     3413.56    149.03 o 
   4   5 -12     1953.68     2010.49    145.96 o 
   5   5 -12    19541.59    20227.92    524.31 o 
   6   5 -12     1294.33     1638.69    169.64 o 
   7   5 -12    16088.02    16110.74    572.57 o 
   8   5 -12    13092.03    13347.31    343.85 o 
   9   5 -12      251.09      312.12     87.05 o 
  10   5 -12     2559.27     2740.90    119.85 o 
  11   5 -12     9360.24     9473.75    289.92 o 
  12   5 -12     3298.60     3574.91    134.91 o 
  13   5 -12     4568.06     4468.30    189.50 o 
  14   5 -12      345.94      294.37     69.96 o 
  15   5 -12     3979.16     3682.33    200.48 o 
  16   5 -12     3519.29     3359.10    179.53 o 
   0   6 -12    17612.65    17426.13    559.48 o 
   1   6 -12     1628.61     1474.88    128.95 o 
   2   6 -12    11068.11    11605.05    301.71 o 
   3   6 -12     1884.83     1964.94    269.83 o 
   4   6 -12     3410.89     3292.41    227.65 o 
   5   6 -12     7022.21     7391.58    357.66 o 
   6   6 -12     4892.25     5078.37    201.33 o 
   7   6 -12     7788.70     7720.99    258.35 o 
   8   6 -12    10012.54     9966.41    300.90 o 
   9   6 -12      522.92      470.99    106.81 o 
  10   6 -12     1340.90     1350.46    118.58 o 
  11   6 -12      140.18       89.68     54.51 o 
  12   6 -12      320.37      247.49    111.88 o 
  13   6 -12    10998.38    10770.72    505.09 o 
  14   6 -12     5083.18     5247.06    221.34 o 
   0   7 -12    15358.74    15765.33    524.03 o 
   1   7 -12     3637.51     3729.83    183.49 o 
   2   7 -12     8095.70     7729.84    357.86 o 
   3   7 -12     4459.60     4703.69    198.32 o 
   4   7 -12     1762.43     1744.86    122.38 o 
   5   7 -12    10241.73    10251.36    435.12 o 
   6   7 -12      166.92      181.09     86.44 o 
   7   7 -12     1115.82     1111.14    111.05 o 
   8   7 -12     1995.46     1888.35    135.79 o 
   9   7 -12     2150.75     2210.07    147.88 o 
  10   7 -12     1408.99     1723.42    200.16 o 
  11   7 -12     8590.24     8082.90    429.36 o 
  12   7 -12     3478.18     3834.95    298.92 o 
   0   8 -12    18632.30    18623.36    641.48 o 
   1   8 -12     6805.02     6733.91    207.87 o 
   2   8 -12    10443.19    10727.16    361.71 o 
   3   8 -12      573.33      643.26     89.70 o 
   4   8 -12     9002.12     9704.89    304.93 o 
   5   8 -12    10518.43    10755.26    326.93 o 
   6   8 -12      143.27      142.77     60.81 o 
   7   8 -12     7381.26     7429.76    357.55 o 
   8   8 -12     6873.93     6760.29    381.24 o 
   9   8 -12      343.87      139.00    101.71 o 
  10   8 -12      794.08      820.66    159.39 o 
   0   9 -12     1762.59     2018.97    213.77 o 
   1   9 -12     1200.79     1381.99    201.83 o 
   2   9 -12     5366.98     5312.70    230.81 o 
   3   9 -12     1247.12     1467.01    129.90 o 
   4   9 -12     3039.50     2924.02    144.92 o 
   5   9 -12     4787.29     4983.98    183.78 o 
   2   0 -11    24972.77    23860.03    457.46 o 
   4   0 -11    11917.61    11472.85    278.65 o 
   6   0 -11    38799.37    37723.30    949.83 o 
   8   0 -11    12345.57    11891.49    428.12 o 
  10   0 -11     3920.78     3985.09    234.62 o 
  12   0 -11   100083.45   105101.12   2277.85 o 
  14   0 -11    47849.76    48248.50   1212.43 o 
  16   0 -11     1480.30     1587.90    173.04 o 
  18   0 -11     3747.39     3594.76    258.22 o 
  20   0 -11      150.09       61.02     71.19 o 
   1   1 -11    42662.27    40671.52    486.27 o 
   2   1 -11      944.48      980.31     55.39 o 
   3   1 -11     8372.31     7967.84    179.44 o 
   4   1 -11     5009.42     4727.13    134.81 o 
   5   1 -11     1365.65     1332.35     73.03 o 
   6   1 -11    39996.45    38352.93    670.81 o 
   7   1 -11     6731.28     6549.15    236.94 o 
   8   1 -11     6430.66     6777.47    213.17 o 
   9   1 -11    21201.13    20928.43    441.31 o 
  10   1 -11     1731.63     1786.97    113.83 o 
  11   1 -11    13240.61    12893.74    402.36 o 
  12   1 -11     3424.71     3394.34    253.18 o 
  13   1 -11      298.06      374.42     89.84 o 
  14   1 -11     2041.43     1885.56    203.67 o 
  15   1 -11     1665.53     1665.02    122.38 o 
  16   1 -11       93.62       55.39     48.74 o 
  17   1 -11     1257.26     1351.07    117.54 o 
  18   1 -11     3690.96     3879.06    188.49 o 
  19   1 -11     2277.07     2382.84    220.63 o 
  20   1 -11     1279.33      976.95    152.65 o 
   1   2 -11    22122.55    21825.93    351.98 o 
   2   2 -11      994.15     1025.83     65.92 o 
   3   2 -11      578.90      627.06     53.19 o 
   4   2 -11    18786.43    18603.71    313.55 o 
   5   2 -11     1683.84     1647.04     81.55 o 
   6   2 -11    24256.90    24107.06    383.14 o 
   7   2 -11      175.76      210.74     54.24 o 
   8   2 -11     2922.67     2725.27    147.80 o 
   9   2 -11    11423.14    11164.80    294.62 o 
  10   2 -11     2233.94     2611.90    136.29 o 
  11   2 -11     1170.93     1222.49    154.36 o 
  12   2 -11    17297.13    18031.15    319.91 o 
  13   2 -11     1480.56     1595.68     87.94 o 
  14   2 -11      115.65      214.82     46.64 o 
  15   2 -11     4931.34     4828.44    307.26 o 
  16   2 -11     1121.90     1150.96     85.23 o 
  17   2 -11     2653.34     2926.69    156.50 o 
  18   2 -11     3819.00     4021.27    186.66 o 
  19   2 -11      750.85      910.13    102.36 o 
   1   3 -11     6872.18     6974.31    201.34 o 
   2   3 -11    26689.89    26119.83    400.49 o 
   3   3 -11     2993.86     3010.25    108.41 o 
   4   3 -11     7614.33     7520.94    176.99 o 
   5   3 -11      933.88      994.17     64.92 o 
   6   3 -11     9977.26    10054.89    215.03 o 
   7   3 -11      232.06      234.59     41.55 o 
   8   3 -11     1933.39     1910.00     85.20 o 
   9   3 -11    13299.40    13282.07    252.18 o 
  10   3 -11     3401.66     3382.45     98.91 o 
  11   3 -11     1722.70     1749.96     74.15 o 
  12   3 -11    50498.49    51778.10    710.93 o 
  13   3 -11     5105.78     5382.74    161.93 o 
  14   3 -11    46372.70    47110.10    667.85 o 
  15   3 -11     3111.86     3209.48    158.30 o 
  16   3 -11     4507.88     4585.19    194.97 o 
  17   3 -11      923.64     1122.02    234.02 o 
  18   3 -11     2824.83     3090.89    169.21 o 
  19   3 -11     4242.34     4353.48    204.18 o 
   1   4 -11    76169.72    78023.12   1178.67 o 
   2   4 -11     1987.57     2042.95    108.74 o 
   3   4 -11    10248.54     9933.49    257.02 o 
   4   4 -11     1837.93     1705.34    101.83 o 
   5   4 -11     1612.82     1685.95     99.40 o 
   6   4 -11    16111.77    15898.12    356.24 o 
   7   4 -11    10637.27    10375.51    219.25 o 
   8   4 -11     1724.03     2025.27    271.53 o 
   9   4 -11    18053.24    17653.43    267.45 o 
  10   4 -11     9357.54     9200.38    178.26 o 
  11   4 -11    15387.15    15787.37    254.12 o 
  12   4 -11      629.77      648.98     53.30 o 
  13   4 -11     4322.16     4310.74    179.49 o 
  14   4 -11     4883.85     5317.09    205.67 o 
  15   4 -11     2724.52     2888.42    292.02 o 
  16   4 -11      704.41      598.21     86.32 o 
  17   4 -11      989.42     1172.41    113.92 o 
  18   4 -11     1299.97     1215.97    118.79 o 
   1   5 -11     6581.30     7289.57    245.33 o 
   2   5 -11     2196.61     2304.10    118.68 o 
   3   5 -11     2975.82     3012.55    133.51 o 
   4   5 -11     8701.59     8937.30    244.40 o 
   5   5 -11     1869.32     1926.17    109.16 o 
   6   5 -11      774.75      922.50    128.88 o 
   7   5 -11    18149.68    18061.88    415.71 o 
   8   5 -11      371.92      449.24     69.03 o 
   9   5 -11     4746.88     5030.87    155.18 o 
  10   5 -11     3049.56     3084.99    122.48 o 
  11   5 -11     2535.39     2557.42    109.41 o 
  12   5 -11    16187.22    16633.18    390.62 o 
  13   5 -11     5622.25     5417.97    209.10 o 
  14   5 -11     6017.98     6266.78    345.39 o 
  15   5 -11     2786.01     3002.03    164.37 o 
  16   5 -11     3078.10     3339.74    202.07 o 
  17   5 -11     3949.66     3710.61    186.90 o 
   1   6 -11     3546.91     3451.23    148.77 o 
   2   6 -11    12876.03    13704.11    324.02 o 
   3   6 -11     4343.01     4307.04    166.48 o 
   4   6 -11     9548.27     9680.68    399.38 o 
   5   6 -11      652.10      720.08     81.42 o 
   6   6 -11     5224.00     5683.68    234.76 o 
   7   6 -11      848.88      839.68     88.64 o 
   8   6 -11     1960.95     2089.87    129.54 o 
   9   6 -11     7244.60     7372.90    248.30 o 
  10   6 -11     1650.76     1730.35    188.33 o 
  11   6 -11     3101.48     3199.58    251.35 o 
  12   6 -11    14000.25    14082.60    571.24 o 
  13   6 -11     4932.39     5032.59    209.13 o 
  14   6 -11    17556.44    17301.92    427.22 o 
  15   6 -11     1502.79     1508.99    126.31 o 
  16   6 -11      876.84      908.34    103.80 o 
   1   7 -11    57199.16    59937.46    967.94 o 
   2   7 -11     4042.34     4220.05    179.06 o 
   3   7 -11      759.57      801.71     89.71 o 
   4   7 -11     2022.63     1941.30    125.99 o 
   5   7 -11     5280.20     5384.89    312.98 o 
   6   7 -11     1934.16     1776.41    123.16 o 
   7   7 -11    11240.51    11781.93    332.62 o 
   8   7 -11     4794.09     4668.00    199.90 o 
   9   7 -11     4131.24     4330.08    292.30 o 
  10   7 -11    11096.36    11003.28    488.20 o 
  11   7 -11    12441.66    12453.15    536.39 o 
  12   7 -11     2648.20     2301.95    230.87 o 
  13   7 -11     3848.30     3774.76    302.39 o 
  14   7 -11      943.80     1112.41    179.75 o 
   1   8 -11     1279.92     1248.01    159.03 o 
   2   8 -11     7510.16     7750.27    282.56 o 
   3   8 -11    10128.51    10641.58    472.62 o 
   4   8 -11      342.99      430.35     84.76 o 
   5   8 -11     3320.07     3491.07    174.03 o 
   6   8 -11     4486.89     4563.23    202.85 o 
   7   8 -11     3394.41     3351.72    176.24 o 
   8   8 -11     3495.91     3169.51    254.78 o 
   9   8 -11     3440.81     3896.25    288.74 o 
  10   8 -11     3135.07     3722.19    285.28 o 
  11   8 -11     2274.93     2206.28    230.81 o 
  12   8 -11    22563.56    22550.93    803.92 o 
   1   9 -11     1767.09     1894.92    212.08 o 
   2   9 -11     6997.47     6752.62    255.15 o 
   3   9 -11       50.58       53.12     42.48 o 
   4   9 -11     4239.57     4340.79    163.46 o 
   5   9 -11     1207.22     1463.63    127.06 o 
   6   9 -11     3861.88     4099.33    203.00 o 
   7   9 -11      434.02      494.85     91.01 o 
   8   9 -11     4569.53     4694.09    219.43 o 
   0   0 -10   101830.27    97519.13   2034.60 o 
   2   0 -10    52704.08    51796.28    835.50 o 
   4   0 -10      941.70      977.24     73.14 o 
   6   0 -10    34471.22    35109.50    871.52 o 
   8   0 -10     6558.05     6468.20    286.41 o 
  10   0 -10    28777.59    29831.37    516.56 o 
  12   0 -10    39014.11    38715.48    978.25 o 
  14   0 -10     2147.69     2453.52    126.62 o 
  16   0 -10     5017.11     5231.74    197.89 o 
  18   0 -10    16421.84    17349.66    414.59 o 
  20   0 -10    11890.93    12358.58    348.74 o 
   0   1 -10     2160.41     2042.74    103.61 o 
   1   1 -10     4732.65     4741.44    110.24 o 
   2   1 -10     1214.13     1203.48     55.89 o 
   3   1 -10    21876.07    21130.82    332.62 o 
   4   1 -10      380.10      434.31     43.69 o 
   5   1 -10    17721.67    17590.10    316.91 o 
   6   1 -10     9350.81     9285.33    176.37 o 
   7   1 -10    24084.21    23177.99    342.97 o 
   8   1 -10    36999.60    36068.52    492.48 o 
   9   1 -10     1450.37     1550.94     72.78 o 
  10   1 -10     1517.66     1545.17     75.31 o 
  11   1 -10    13574.49    13910.48    436.93 o 
  12   1 -10     9954.84    10246.44    217.64 o 
  13   1 -10    38323.70    39561.87    480.36 o 
  14   1 -10     6521.15     6706.69    151.22 o 
  15   1 -10     9886.42    10177.50    196.23 o 
  16   1 -10     3566.05     3482.85    113.00 o 
  17   1 -10      441.11      699.27     75.85 o 
  18   1 -10     2715.26     2873.65    109.32 o 
  19   1 -10     9513.71     9817.34    243.57 o 
  20   1 -10     9984.85    10490.39    257.75 o 
  21   1 -10      408.60      492.04     68.45 o 
   0   2 -10     8277.27     7972.81    213.78 o 
   1   2 -10     5058.11     4952.24    130.28 o 
   2   2 -10     2260.68     2226.13     85.59 o 
   3   2 -10    12617.63    12334.19    229.04 o 
   4   2 -10     1206.29     1186.84     65.04 o 
   5   2 -10     3324.02     3606.81    113.32 o 
   6   2 -10    16502.61    16509.12    231.12 o 
   7   2 -10     8837.26     9026.69    182.43 o 
   8   2 -10     5702.71     5772.41    140.45 o 
   9   2 -10      168.33      208.60     34.79 o 
  10   2 -10     4459.09     4622.15    131.52 o 
  11   2 -10     4605.82     4713.18    114.01 o 
  12   2 -10      995.32      953.34     66.73 o 
  13   2 -10    22519.29    22658.91    376.06 o 
  14   2 -10     9742.83     9975.48    226.22 o 
  15   2 -10     7935.07     7920.71    200.04 o 
  16   2 -10     6177.07     6345.16    180.27 o 
  17   2 -10     1266.06     1258.38    109.64 o 
  18   2 -10    13926.64    14246.60    373.72 o 
  19   2 -10     1036.39     1123.44    108.95 o 
  20   2 -10     7167.40     7092.07    260.53 o 
   0   3 -10   212144.80   203200.53   3915.82 o 
   1   3 -10     3725.18     3811.56    139.51 o 
   2   3 -10    28597.00    28088.17    410.51 o 
   3   3 -10     1631.70     1719.95    133.35 o 
   4   3 -10     1356.28     1268.82     95.88 o 
   5   3 -10     7732.69     7633.69    172.16 o 
   6   3 -10     7718.15     7846.51    175.10 o 
   7   3 -10     6382.87     6124.34    125.58 o 
   8   3 -10     6420.87     6420.13    153.86 o 
   9   3 -10     1969.15     2162.89     88.37 o 
  10   3 -10    12044.97    12187.39    202.75 o 
  11   3 -10      339.91      352.45     39.15 o 
  12   3 -10    22372.18    22292.37    368.45 o 
  13   3 -10     4271.76     4302.36    140.05 o 
  14   3 -10     3649.42     3714.32    133.04 o 
  15   3 -10     5305.22     5090.67    197.55 o 
  16   3 -10     5948.51     6220.21    326.71 o 
  17   3 -10     1676.77     1866.30    131.71 o 
  18   3 -10     6886.13     7097.18    254.63 o 
  19   3 -10     2807.52     2817.43    164.35 o 
  20   3 -10     9450.97     9987.44    320.29 o 
   0   4 -10     4665.51     5211.27    238.27 o 
   1   4 -10     4464.07     4517.24    290.97 o 
   2   4 -10     3189.15     2937.18    243.05 o 
   3   4 -10    10210.54     9730.02    246.36 o 
   4   4 -10     4914.47     4829.01    163.82 o 
   5   4 -10    26019.22    25550.41    392.59 o 
   6   4 -10      700.70      701.28     56.18 o 
   7   4 -10    13275.28    13230.86    249.35 o 
   8   4 -10    14345.79    14138.64    223.51 o 
   9   4 -10     1166.92     1115.12     58.76 o 
  10   4 -10       77.08      118.99     30.05 o 
  11   4 -10    21818.06    21689.24    307.76 o 
  12   4 -10     7375.02     7556.73    160.68 o 
  13   4 -10    60573.43    59317.86    975.96 o 
  14   4 -10     6104.98     6036.05    215.60 o 
  15   4 -10    22449.92    22412.66    488.92 o 
  16   4 -10     1376.47     1478.37    117.86 o 
  17   4 -10     1418.26     1349.21    116.38 o 
  18   4 -10      990.52     1159.44    115.41 o 
  19   4 -10     3752.22     3914.06    194.84 o 
   0   5 -10    40573.06    40451.16    960.20 o 
   1   5 -10    10336.57    10441.25    261.11 o 
   2   5 -10     9141.16     8882.34    235.25 o 
   3   5 -10     4455.62     4260.44    253.46 o 
   4   5 -10      651.42      567.38     61.11 o 
   5   5 -10     6481.00     6564.16    196.33 o 
   6   5 -10     7065.87     6934.43    269.29 o 
   7   5 -10     9727.78     9898.18    271.76 o 
   8   5 -10      421.32      376.38     61.10 o 
   9   5 -10      351.24      381.47     49.81 o 
  10   5 -10     9918.02     9674.45    186.25 o 
  11   5 -10     5282.11     5373.53    209.09 o 
  12   5 -10      887.00      833.47     85.29 o 
  13   5 -10     2077.62     2008.88    137.47 o 
  14   5 -10     2227.94     2293.68    142.57 o 
  15   5 -10      900.99      950.03     98.60 o 
  16   5 -10     6467.89     6119.13    469.70 o 
  17   5 -10     7935.61     8515.28    323.61 o 
  18   5 -10     7241.92     7254.67    267.03 o 
   0   6 -10    30771.38    30722.02    791.48 o 
   1   6 -10      210.38      260.33     66.11 o 
   2   6 -10     5185.47     5236.93    228.03 o 
   3   6 -10     9090.16     8707.14    238.05 o 
   4   6 -10    12618.45    12261.95    315.49 o 
   5   6 -10     9699.10     9914.92    275.14 o 
   6   6 -10     1516.52     1513.24    104.84 o 
   7   6 -10     4433.15     4829.71    189.24 o 
   8   6 -10     6814.69     6508.99    225.46 o 
   9   6 -10     6136.80     5988.35    217.13 o 
  10   6 -10     2399.70     2417.45    210.51 o 
  11   6 -10       38.74       81.35     81.35 o 
  12   6 -10     3908.95     3981.85    178.83 o 
  13   6 -10      908.02      955.69     97.78 o 
  14   6 -10    11909.50    11049.79    321.89 o 
  15   6 -10     5136.38     4906.58    211.43 o 
  16   6 -10     8535.05     8173.31    291.34 o 
  17   6 -10      997.74     1169.78    116.34 o 
   0   7 -10     5721.67     6001.12    279.12 o 
   1   7 -10    13597.68    13456.67    267.02 o 
   2   7 -10     9323.56     9579.06    453.91 o 
   3   7 -10     5636.33     5731.78    205.76 o 
   4   7 -10     8343.22     7850.30    248.37 o 
   5   7 -10     9483.40     9619.52    283.35 o 
   6   7 -10     1997.01     2099.32    132.38 o 
   7   7 -10    19138.29    18596.99    611.43 o 
   8   7 -10       69.27       76.69     59.32 o 
   9   7 -10     1964.51     1849.78    190.07 o 
  10   7 -10     2183.93     2349.01    220.64 o 
  11   7 -10     7342.97     7506.75    395.09 o 
  12   7 -10      956.13     1271.87    176.37 o 
  13   7 -10    35728.81    36512.86   1074.42 o 
  14   7 -10     2516.17     2642.37    157.08 o 
  15   7 -10    10085.57     9863.77    316.16 o 
   0   8 -10    36627.96    34784.35    945.19 o 
   1   8 -10     8354.07     8440.36    215.95 o 
   2   8 -10    15093.19    14649.65    304.31 o 
   3   8 -10      358.35      406.10     57.80 o 
   4   8 -10     2193.76     2340.46    138.01 o 
   5   8 -10     4663.17     4882.66    200.75 o 
   6   8 -10     1691.10     1728.42    124.70 o 
   7   8 -10     4477.36     4497.74    288.97 o 
   8   8 -10      521.93      647.63    128.85 o 
   9   8 -10     1911.75     1584.88    193.44 o 
  10   8 -10     8066.53     7291.00    391.81 o 
  11   8 -10     8572.24     7974.31    419.16 o 
  12   8 -10     3291.26     3576.48    281.91 o 
  13   8 -10     3088.96     2978.23    264.88 o 
   0   9 -10     8951.88     9583.73    429.58 o 
   1   9 -10     4183.89     4264.09    244.71 o 
   2   9 -10     2710.07     2575.38    152.45 o 
   3   9 -10     2661.01     2596.58    124.02 o 
   4   9 -10     4557.71     4446.88    198.22 o 
   5   9 -10      440.25      603.24     98.32 o 
   6   9 -10     1302.58     1550.46    130.72 o 
   7   9 -10     2600.05     2678.62    212.19 o 
   8   9 -10      605.44      650.06     96.55 o 
   9   9 -10      713.59      686.33    101.73 o 
  10   9 -10      711.78      692.58     99.49 o 
   0  10 -10     1922.87     1992.03    217.19 o 
   1  10 -10    10909.55    11786.18    505.02 o 
   2  10 -10     6010.42     6079.54    350.42 o 
   3  10 -10     8656.05     8518.85    422.53 o 
   4  10 -10     4172.60     4132.20    288.85 o 
   5  10 -10      474.87      744.48    140.71 o 
   2   0  -9    21633.77    20794.07    413.20 o 
   4   0  -9    17629.41    17165.54    249.95 o 
   6   0  -9    95299.81    91945.03   2822.36 o 
   8   0  -9    15285.92    15521.85    299.85 o 
  10   0  -9     8693.72     8800.09    218.81 o 
  12   0  -9    31668.20    31815.54    560.99 o 
  14   0  -9    29499.32    30030.29    554.08 o 
  16   0  -9     5553.77     5754.82    203.08 o 
  18   0  -9     7998.79     7521.12    249.20 o 
  20   0  -9    13756.99    14151.85    372.25 o 
   1   1  -9    29745.81    28852.15    357.61 o 
   2   1  -9    15107.20    14875.57    216.24 o 
   3   1  -9     7590.50     7379.54    157.85 o 
   4   1  -9     2237.52     2212.37     62.26 o 
   5   1  -9     5647.10     5632.56     90.46 o 
   6   1  -9   104499.52   103439.05   1086.41 o 
   7   1  -9    75923.46    77291.16    774.00 o 
   8   1  -9    17611.02    17898.73    236.11 o 
   9   1  -9     8538.91     8301.21    144.65 o 
  11   1  -9     6111.68     6095.75    134.27 o 
  12   1  -9     3655.51     3751.18    101.87 o 
  13   1  -9     1949.08     2054.75     78.18 o 
  14   1  -9     9512.09     9752.05    184.19 o 
  15   1  -9     9619.20     9821.96    190.12 o 
  16   1  -9      392.22      584.91     51.75 o 
  17   1  -9     3507.92     3387.95    112.61 o 
  18   1  -9     1838.00     1894.55     89.91 o 
  19   1  -9    30451.32    30468.99    494.36 o 
  20   1  -9     1461.30     1502.52     99.79 o 
  21   1  -9      104.23      172.93     54.73 o 
   1   2  -9     2603.48     2564.50     90.89 o 
   2   2  -9    10823.72    10622.85    199.20 o 
   3   2  -9     2658.96     2768.33     91.49 o 
   4   2  -9    10127.91    10169.21    316.74 o 
   5   2  -9    16959.18    17428.96    232.80 o 
   6   2  -9   120888.80   123542.63   1211.68 o 
   7   2  -9    54379.33    53810.39    572.22 o 
   8   2  -9     5132.31     5296.34    108.42 o 
   9   2  -9    10260.96     9878.77    164.45 o 
  10   2  -9     1814.07     1815.93     59.08 o 
  11   2  -9     5417.38     5488.25    130.68 o 
  12   2  -9     1719.55     1631.56     69.04 o 
  13   2  -9     1401.70     1359.07     66.48 o 
  14   2  -9    13186.78    13252.71    223.94 o 
  15   2  -9     4562.40     4676.08    125.72 o 
  16   2  -9      202.07      218.09     40.03 o 
  17   2  -9     7947.11     8056.08    206.10 o 
  18   2  -9     2577.13     2634.55    120.75 o 
  19   2  -9    26480.05    26815.14    453.72 o 
  20   2  -9     8945.58     8545.24    229.25 o 
  21   2  -9     2774.86     2871.28    135.88 o 
   1   3  -9     3985.62     3991.09    134.71 o 
   2   3  -9    15596.03    15506.49    260.77 o 
   3   3  -9     1961.26     1829.84     91.88 o 
   4   3  -9     2647.32     2476.24     89.07 o 
   5   3  -9     3923.00     3872.14    112.06 o 
   6   3  -9    36508.53    36470.10    421.65 o 
   7   3  -9    26553.58    26802.93    331.31 o 
   8   3  -9     4506.96     4529.76    143.57 o 
   9   3  -9     6312.08     6137.06    150.77 o 
  10   3  -9      739.08      830.49     46.51 o 
  11   3  -9      475.35      580.92     39.58 o 
  12   3  -9    13193.65    12787.67    186.65 o 
  13   3  -9     2388.63     2745.53     99.50 o 
  14   3  -9    22630.34    23065.67    327.30 o 
  15   3  -9     1498.53     1385.31     85.30 o 
  16   3  -9     5390.70     5346.28    163.95 o 
  17   3  -9     2717.25     2732.43    121.49 o 
  18   3  -9    11357.18    11166.12    259.38 o 
  19   3  -9    12249.33    12401.14    286.83 o 
  20   3  -9     9989.14    10210.20    257.78 o 
  21   3  -9     2284.60     2142.82    152.56 o 
   1   4  -9    66283.36    67503.13   1012.04 o 
   2   4  -9     7448.81     7309.56    315.77 o 
   3   4  -9     5218.96     5282.32    163.58 o 
   4   4  -9     8261.09     7880.23    207.66 o 
   5   4  -9     6220.71     6134.63    223.83 o 
   6   4  -9     6528.14     6384.52    183.56 o 
   7   4  -9    22817.50    23493.98    303.50 o 
   8   4  -9    16111.46    16170.64    210.35 o 
   9   4  -9     4558.38     4521.40    110.90 o 
  10   4  -9     4771.09     4625.46    113.69 o 
  11   4  -9    17665.50    17771.53    264.52 o 
  12   4  -9     2847.78     2739.36    144.37 o 
  13   4  -9     6263.15     6022.02    209.89 o 
  14   4  -9     1330.23     1166.53     78.53 o 
  15   4  -9     9843.83     9788.33    228.09 o 
  16   4  -9      453.49      463.50     61.21 o 
  17   4  -9     2875.47     2849.81    133.54 o 
  18   4  -9     3027.22     2789.47    129.11 o 
  19   4  -9    20817.23    20431.30    389.16 o 
  20   4  -9      563.33      655.00     77.59 o 
   1   5  -9     6586.60     6874.91    193.98 o 
   2   5  -9    12123.90    11996.12    274.58 o 
   3   5  -9     1345.83     1679.27    164.59 o 
   4   5  -9     3168.05     3263.81    128.72 o 
   5   5  -9     7148.50     7386.60    202.90 o 
   6   5  -9    30507.41    30892.37    446.68 o 
   7   5  -9     3956.56     4155.15    160.70 o 
   8   5  -9      479.52      518.39     86.47 o 
   9   5  -9     4508.90     4511.17    114.84 o 
  10   5  -9     2119.16     2089.29     93.26 o 
  11   5  -9     5656.14     5616.11    209.35 o 
  12   5  -9     5448.64     5404.78    197.61 o 
  13   5  -9     8691.31     8314.60    256.83 o 
  14   5  -9     2318.34     2260.46    134.35 o 
  15   5  -9     3756.89     3903.76    224.28 o 
  16   5  -9      482.41      549.83     81.41 o 
  17   5  -9     5268.59     5158.73    215.00 o 
  18   5  -9      300.32      338.89     79.00 o 
  19   5  -9    13655.11    13045.90    376.92 o 
   1   6  -9     8086.79     7514.13    211.03 o 
   2   6  -9    15074.15    14416.04    318.53 o 
   3   6  -9      593.15      647.97     58.41 o 
   4   6  -9    12832.07    12987.68    264.61 o 
   5   6  -9      515.79      632.84     72.87 o 
   6   6  -9     7025.96     7094.04    225.93 o 
   7   6  -9     8821.24     8664.07    256.32 o 
   8   6  -9    10022.26    10234.66    384.24 o 
   9   6  -9     3213.65     3115.69    227.65 o 
  10   6  -9      613.12      552.74    115.30 o 
  11   6  -9     2991.01     3188.38    287.03 o 
  12   6  -9     6492.40     6487.22    225.79 o 
  13   6  -9     4039.73     3774.26    175.48 o 
  14   6  -9     4906.03     5008.16    206.24 o 
  15   6  -9     2190.61     2260.09    241.00 o 
  16   6  -9     1659.73     1557.10    128.78 o 
  17   6  -9      157.79      268.93     74.12 o 
  18   6  -9     6876.32     6761.10    264.57 o 
   1   7  -9    21731.82    22569.45    367.67 o 
   2   7  -9      370.49      420.80     49.05 o 
   3   7  -9     3144.88     3311.60    150.14 o 
   4   7  -9     3831.61     4015.84    168.21 o 
   5   7  -9    12419.89    12352.32    323.91 o 
   6   7  -9     5117.29     5297.30    199.30 o 
   7   7  -9     2989.07     3272.33    157.21 o 
   8   7  -9     5162.29     4977.30    292.58 o 
   9   7  -9      257.65      247.48     91.53 o 
  10   7  -9     8341.50     8267.14    402.28 o 
  11   7  -9    13185.18    13251.97    536.92 o 
  12   7  -9     4133.52     4306.39    295.70 o 
  13   7  -9     5702.20     5712.36    224.59 o 
  14   7  -9     1118.93     1016.61    106.76 o 
  15   7  -9     5185.70     5065.58    218.06 o 
  16   7  -9      957.66     1021.77    114.08 o 
   1   8  -9     3625.01     3765.63    135.77 o 
   2   8  -9    13086.24    13040.73    331.98 o 
   3   8  -9     1381.18     1625.44     94.62 o 
   4   8  -9      114.37      135.73     42.48 o 
   5   8  -9     5423.42     5699.15    176.11 o 
   6   8  -9    12023.57    12587.71    488.74 o 
   7   8  -9     7503.50     7638.46    374.77 o 
   8   8  -9     3902.50     3847.11    268.48 o 
   9   8  -9    15108.93    15443.88    585.44 o 
  10   8  -9     7886.36     8108.87    412.26 o 
  11   8  -9     5852.97     5610.49    343.64 o 
  12   8  -9     5155.08     5104.36    329.86 o 
  13   8  -9     1557.05     1788.03    210.36 o 
  14   8  -9     2565.99     2291.54    234.25 o 
   1   9  -9     2953.73     2865.64    157.29 o 
   2   9  -9     5375.78     5198.51    169.42 o 
   3   9  -9     2168.10     2319.66    281.74 o 
   4   9  -9    13853.17    14192.51    373.69 o 
   5   9  -9     2347.62     2496.22    148.77 o 
   6   9  -9    12822.63    13511.33    369.75 o 
   7   9  -9     9659.97     9343.89    395.64 o 
   8   9  -9    25670.61    25600.88    567.89 o 
   9   9  -9     2188.25     2202.01    148.28 o 
  10   9  -9      769.00      714.65     98.97 o 
  11   9  -9     9670.37     9765.02    318.90 o 
  12   9  -9     2730.30     3062.43    268.22 o 
   2  10  -9     3864.42     3768.17    268.43 o 
   3  10  -9      484.39      559.45    128.84 o 
   4  10  -9       97.89      155.93     84.74 o 
   5  10  -9    26554.06    26217.50    578.47 o 
   6  10  -9     5592.95     5463.75    230.85 o 
   7  10  -9     1469.81     1607.19    135.40 o 
   8  10  -9     1881.28     2002.58    146.13 o 
   0   0  -8    32095.89    29794.28    712.58 o 
   4   0  -8      272.50      350.74     47.51 o 
   6   0  -8    46701.62    46548.38   1110.58 o 
   8   0  -8    53319.39    55350.70   1453.05 o 
  10   0  -8     5530.71     5345.90    161.56 o 
  12   0  -8    16225.92    16589.17    345.64 o 
  14   0  -8     2002.64     1968.38    107.95 o 
  16   0  -8    12464.33    12478.61    494.38 o 
  18   0  -8    25970.66    25741.02    524.46 o 
  20   0  -8     1536.33     1615.05    183.22 o 
  22   0  -8     3271.06     3681.68    264.92 o 
   0   1  -8    16205.97    15886.61    299.60 o 
   2   1  -8     3599.94     3498.15     83.73 o 
   3   1  -8    23346.26    22454.23    266.87 o 
   4   1  -8      110.74      143.51     17.06 o 
   5   1  -8    59495.61    58318.14    563.90 o 
   6   1  -8    18103.98    17775.18    224.20 o 
   7   1  -8    44152.89    44093.30    476.43 o 
   8   1  -8    58340.59    58785.24    611.09 o 
   9   1  -8     2091.39     2118.59     67.11 o 
  10   1  -8     1637.37     1752.03     64.07 o 
  11   1  -8      298.34      373.03     35.61 o 
  12   1  -8    14551.89    14942.61    227.67 o 
  13   1  -8     6416.40     6467.82    139.04 o 
  14   1  -8     4614.34     4731.95    120.19 o 
  15   1  -8    20302.29    20174.49    297.71 o 
  16   1  -8     1062.22     1085.87     98.91 o 
  17   1  -8       16.07       74.18     31.69 o 
  18   1  -8    23323.87    23745.69    351.17 o 
  19   1  -8    18993.40    19592.99    609.78 o 
  20   1  -8    19618.50    20134.74    551.44 o 
  21   1  -8    11853.16    12323.75    283.87 o 
  22   1  -8      935.37      913.96    166.18 o 
   1   2  -8      239.75      280.51     31.80 o 
   2   2  -8    29965.10    29311.11    401.50 o 
   3   2  -8     8656.73     8625.89    167.15 o 
   4   2  -8     3935.07     3914.64     70.16 o 
   5   2  -8    78110.93    77306.23    691.90 o 
   6   2  -8    31037.93    30308.89    312.82 o 
   7   2  -8    77345.79    76173.91    777.30 o 
   8   2  -8    46865.48    46740.16    510.28 o 
   9   2  -8      717.16      705.67     42.35 o 
  10   2  -8    14030.25    13654.10    180.22 o 
  11   2  -8      140.03      164.44     24.33 o 
  12   2  -8    16600.30    15999.15    239.59 o 
  13   2  -8     1062.19     1065.39     58.32 o 
  14   2  -8      772.09      969.32     58.99 o 
  15   2  -8     6400.51     6479.85    147.43 o 
  16   2  -8     8890.43     9139.57    214.85 o 
  17   2  -8      204.37      272.76     50.81 o 
  18   2  -8    35741.67    36264.72    551.82 o 
  19   2  -8     5663.76     5829.12    189.05 o 
  20   2  -8    19880.33    19783.56    391.55 o 
  21   2  -8     6960.06     7112.35    210.85 o 
  22   2  -8      390.83      516.99     71.10 o 
   0   3  -8    28562.17    27428.29    668.04 o 
   1   3  -8      136.59      196.62     50.85 o 
   2   3  -8     1988.29     1956.92     53.57 o 
   3   3  -8    18443.00    18394.83    230.32 o 
   4   3  -8     5873.33     5922.48    107.24 o 
   5   3  -8    28977.70    27982.16    292.95 o 
   6   3  -8    37618.10    36888.02    368.55 o 
   7   3  -8    13972.06    14518.20    201.07 o 
   8   3  -8    13242.53    13748.25    178.88 o 
   9   3  -8     1016.82     1079.29     46.22 o 
  10   3  -8     4876.69     5041.16    100.14 o 
  11   3  -8     5100.93     5135.26    107.79 o 
  12   3  -8    10112.85     9991.49    179.09 o 
  13   3  -8    12413.74    12274.54    207.56 o 
  14   3  -8     4050.59     3943.81    140.35 o 
  15   3  -8    12688.14    12658.89    258.40 o 
  16   3  -8     5230.49     5557.36    164.90 o 
  17   3  -8     3775.42     3571.43    136.60 o 
  18   3  -8    22082.92    22078.26    392.89 o 
  19   3  -8      873.06     1063.04     87.36 o 
  20   3  -8     2115.39     2482.85    274.01 o 
  21   3  -8      204.51      227.13     60.49 o 
   0   4  -8    32388.73    32933.02    770.53 o 
   2   4  -8     8385.00     8413.41    300.86 o 
   3   4  -8    14424.19    14624.70    221.68 o 
   4   4  -8     5551.98     5261.18    115.15 o 
   5   4  -8    17704.99    17735.56    234.56 o 
   6   4  -8     4749.76     4970.65    103.33 o 
   7   4  -8    16019.53    16406.72    183.90 o 
   8   4  -8    12314.66    12313.22    153.08 o 
   9   4  -8     1773.61     1827.05     59.70 o 
  10   4  -8     5296.76     5381.26    106.38 o 
  11   4  -8     1393.26     1485.14     65.21 o 
  12   4  -8     6325.87     6371.91    163.59 o 
  13   4  -8     5492.13     5695.68    157.03 o 
  14   4  -8     1494.99     1453.10     84.84 o 
  15   4  -8     3961.42     3783.15    134.84 o 
  16   4  -8      242.05      258.57     64.14 o 
  17   4  -8     2074.80     2200.46    111.01 o 
  18   4  -8     4111.83     4203.04    158.10 o 
  19   4  -8    26856.83    26634.19    460.65 o 
  20   4  -8     8129.96     8331.72    231.27 o 
  21   4  -8     7835.11     7630.39    224.18 o 
   0   5  -8    29566.47    28814.60    717.75 o 
   1   5  -8    21761.35    21277.79    396.27 o 
   2   5  -8     1708.59     1888.16    339.50 o 
   3   5  -8     4826.72     4923.89    152.68 o 
   4   5  -8     9370.34     9869.14    235.11 o 
   5   5  -8    58058.17    59442.72    630.92 o 
   6   5  -8    17401.08    17240.48    238.51 o 
   7   5  -8    40500.93    40825.47    544.17 o 
   8   5  -8    15805.39    16207.26    237.86 o 
   9   5  -8     1136.28     1214.58     59.40 o 
  10   5  -8     5076.64     5294.66    152.97 o 
  11   5  -8     6828.88     7323.45    273.98 o 
  12   5  -8     4361.48     4508.10    138.92 o 
  13   5  -8    19507.14    20239.40    349.75 o 
  14   5  -8     1036.55     1084.13     78.02 o 
  15   5  -8     6319.56     6144.82    177.58 o 
  16   5  -8     4945.50     4965.33    161.79 o 
  17   5  -8     2668.58     2633.56    122.51 o 
  18   5  -8    20049.22    19009.99    366.58 o 
  19   5  -8      573.94      734.58     79.60 o 
  20   5  -8     5864.50     5757.48    195.42 o 
   0   6  -8    12802.97    12650.70    401.01 o 
   1   6  -8     2689.29     2940.95    122.31 o 
   2   6  -8     6300.08     6183.06    270.54 o 
   3   6  -8    10294.19    10563.78    208.32 o 
   4   6  -8    18625.08    18457.85    307.65 o 
   5   6  -8    38407.05    37686.01    671.59 o 
   6   6  -8     7760.57     8124.89    240.64 o 
   7   6  -8    11046.54    11224.76    293.21 o 
   8   6  -8     3370.71     3222.10    133.71 o 
   9   6  -8       87.54      142.74     43.14 o 
  10   6  -8     1564.79     1760.79    108.67 o 
  11   6  -8      846.27      855.31     65.56 o 
  12   6  -8      776.91      846.88     67.97 o 
  13   6  -8     8647.78     8691.35    211.52 o 
  14   6  -8     6587.44     6553.05    184.80 o 
  15   6  -8     8282.75     8772.66    222.32 o 
  16   6  -8     8995.05     8843.21    228.33 o 
  17   6  -8     3875.09     3807.00    152.35 o 
  18   6  -8    17598.47    17333.18    355.46 o 
  19   6  -8      704.23      703.17     81.15 o 
   0   7  -8     6892.78     6696.71    269.26 o 
   1   7  -8     3344.16     3457.79    100.48 o 
   2   7  -8     6237.31     6388.62    141.60 o 
   3   7  -8     6198.87     6303.11    207.10 o 
   4   7  -8     2646.88     2412.75    127.37 o 
   5   7  -8     2133.64     2251.68    164.67 o 
   6   7  -8     1480.67     1727.24    166.28 o 
   7   7  -8     3170.55     3615.13    241.24 o 
   8   7  -8     1734.53     1744.48    173.09 o 
   9   7  -8      528.33      566.27    115.29 o 
  10   7  -8     3642.42     3496.93    251.48 o 
  11   7  -8     3648.44     3693.85    261.66 o 
  12   7  -8     1975.60     2136.05    230.80 o 
  13   7  -8      897.71      826.29    100.05 o 
  14   7  -8     2123.68     2210.12    144.26 o 
  15   7  -8     3844.93     3673.01    182.85 o 
  16   7  -8     2072.01     2015.82    115.19 o 
  17   7  -8     7688.71     7574.57    219.59 o 
   0   8  -8      997.80      904.13     83.03 o 
   1   8  -8     4232.52     4144.66    166.65 o 
   2   8  -8     8197.71     8335.90    205.90 o 
   3   8  -8     1951.75     2009.43    117.63 o 
   4   8  -8     3149.86     3205.23    153.69 o 
   5   8  -8    13564.47    13659.27    436.40 o 
   6   8  -8     6711.44     6461.56    229.76 o 
   7   8  -8    20067.11    19568.37    445.77 o 
   8   8  -8    11274.94    11133.06    389.44 o 
   9   8  -8      104.15       61.02     74.58 o 
  10   8  -8     1612.48     1530.35    179.84 o 
  11   8  -8     1462.37     1452.13    179.82 o 
  12   8  -8      176.33      196.62     98.31 o 
  13   8  -8     7760.60     7739.14    412.16 o 
  14   8  -8    11206.47    10120.35    484.68 o 
  15   8  -8      675.69      727.90    208.54 o 
   0   9  -8     9361.89     9139.37    402.56 o 
   1   9  -8     7158.50     7534.78    357.66 o 
   2   9  -8      730.47      863.31     91.74 o 
   3   9  -8     2223.05     2090.34    130.81 o 
   4   9  -8    13455.43    13917.91    362.59 o 
   5   9  -8    16542.86    16785.30    841.42 o 
   6   9  -8    15739.56    16451.17    410.26 o 
   7   9  -8    12348.38    12492.21    349.11 o 
   8   9  -8     8981.47     8740.23    287.91 o 
   9   9  -8     6289.21     6469.63    245.15 o 
  10   9  -8     1670.57     1528.30    188.32 o 
  11   9  -8     4217.76     4018.90    194.25 o 
  12   9  -8     4753.34     4582.53    316.15 o 
  13   9  -8     4581.32     4394.89    316.11 o 
   4  10  -8       40.90      192.95     64.40 o 
   5  10  -8     7841.97     7244.77    264.83 o 
   6  10  -8      456.49      505.58     86.21 o 
   7  10  -8    10344.51     9869.17    380.37 o 
   8  10  -8     1643.11     1808.59    141.49 o 
   9  10  -8     9279.70     8681.20    424.39 o 
   2   0  -7     2018.97     2101.38     84.13 o 
   4   0  -7    10460.22    10342.71    162.83 o 
   8   0  -7     4698.82     4489.32    132.93 o 
  10   0  -7     7257.92     7389.98    191.40 o 
  12   0  -7    59667.74    59568.32    916.15 o 
  14   0  -7     3590.85     3672.91    385.89 o 
  16   0  -7     3845.65     3780.50    156.26 o 
  18   0  -7    13850.08    13365.74    336.44 o 
  20   0  -7    21350.46    21187.07    666.93 o 
  22   0  -7    17434.29    17012.64    606.49 o 
   1   1  -7    14963.49    13294.83    181.69 o 
   2   1  -7     1002.92     1034.12     42.38 o 
   3   1  -7     9410.50     9053.46    167.50 o 
   5   1  -7     1285.25     1331.89     39.30 o 
   6   1  -7    48286.78    47053.85    490.05 o 
   7   1  -7    49195.43    48959.66    513.38 o 
   8   1  -7    29661.05    29710.98    344.69 o 
   9   1  -7    42573.07    42031.43    467.79 o 
  10   1  -7      992.49     1055.05     53.63 o 
  11   1  -7     8110.83     8029.52    125.35 o 
  12   1  -7     4607.56     4756.80    112.09 o 
  13   1  -7      110.21      131.11     28.66 o 
  14   1  -7     2426.46     2467.37     85.43 o 
  15   1  -7     5111.34     5345.07    163.10 o 
  16   1  -7     2641.80     2498.55     90.70 o 
  17   1  -7     3684.25     3960.80    117.82 o 
  18   1  -7     1477.90     1548.80     92.63 o 
  19   1  -7    16066.97    16653.84    326.32 o 
  20   1  -7     4015.17     4072.22    264.50 o 
  21   1  -7     2778.23     2893.57    131.82 o 
  22   1  -7     2680.57     2546.98    453.26 o 
  23   1  -7      214.31      205.07     73.08 o 
   1   2  -7    26996.96    25600.39    354.02 o 
   2   2  -7     6441.36     6250.23    129.41 o 
   3   2  -7     2010.57     2061.59     58.50 o 
   4   2  -7    13288.79    12966.86    151.83 o 
   6   2  -7   138552.78   134489.50   1164.25 o 
   7   2  -7    65806.77    64966.17    667.41 o 
   8   2  -7    12279.47    12441.06    182.40 o 
   9   2  -7    19403.91    19279.42    223.82 o 
  10   2  -7     1754.31     1726.55     53.85 o 
  11   2  -7     1649.77     1593.36     63.51 o 
  12   2  -7    20922.41    21689.33    291.34 o 
  13   2  -7     4059.08     4110.62    107.23 o 
  14   2  -7    22107.61    22124.40    307.87 o 
  15   2  -7     5030.09     5116.36    127.07 o 
  16   2  -7     6121.88     5979.09    168.88 o 
  17   2  -7     8592.51     8947.87    215.68 o 
  18   2  -7     1693.20     1895.95    103.81 o 
  19   2  -7    21385.04    22036.30    394.07 o 
  20   2  -7     8235.79     8442.69    224.19 o 
  21   2  -7     4531.33     4646.71    166.75 o 
  22   2  -7     5312.93     5326.85    181.94 o 
   1   3  -7    43555.04    44318.03    529.80 o 
   2   3  -7     4995.26     5061.73     99.17 o 
   3   3  -7     7615.27     7671.29    119.81 o 
   4   3  -7    16863.09    17582.17    220.79 o 
   5   3  -7     2356.12     2354.76     54.90 o 
   6   3  -7    15977.76    15650.68    186.40 o 
   7   3  -7    12690.97    12573.02    147.82 o 
   8   3  -7     2101.30     2022.44     57.55 o 
   9   3  -7     9125.20     9102.88    136.46 o 
  10   3  -7      132.33      250.18     39.60 o 
  11   3  -7     7275.13     7369.94    142.20 o 
  12   3  -7    68804.87    67694.10   1121.96 o 
  13   3  -7     4710.73     4733.73    123.87 o 
  14   3  -7    37585.58    36320.21    521.20 o 
  15   3  -7     1760.40     1612.67     88.18 o 
  16   3  -7       98.30      191.02     44.84 o 
  17   3  -7     1408.26     1476.79    100.96 o 
  18   3  -7    11029.49    11059.41    253.83 o 
  19   3  -7    17290.82    17209.74    338.06 o 
  20   3  -7    15509.93    14951.10    316.71 o 
  21   3  -7     1248.31     1209.19     95.14 o 
  22   3  -7     5186.22     4883.99    177.86 o 
   1   4  -7   212661.53   219839.44   2325.80 o 
   2   4  -7    18066.39    18178.21    256.59 o 
   3   4  -7     5860.01     5828.42    132.32 o 
   4   4  -7     7894.71     7866.15    144.20 o 
   5   4  -7     5022.71     5217.04    113.66 o 
   6   4  -7    18613.08    18686.69    196.65 o 
   7   4  -7     7762.81     7704.51    107.86 o 
   8   4  -7     7710.83     7806.86    110.93 o 
   9   4  -7    14368.20    14515.31    190.54 o 
  10   4  -7     9794.90     9380.29    180.62 o 
  11   4  -7     3593.69     3675.40     97.80 o 
  12   4  -7     1254.76     1269.69     73.80 o 
  13   4  -7    15653.85    15486.39    284.63 o 
  14   4  -7      280.38      359.45     49.48 o 
  15   4  -7     3544.30     3591.04    129.47 o 
  16   4  -7      536.23      516.11     83.28 o 
  17   4  -7     2887.03     2824.03    122.75 o 
  18   4  -7       74.04       87.07     42.37 o 
  19   4  -7     2205.72     2375.29    121.35 o 
  20   4  -7     2213.69     2286.75    122.80 o 
  21   4  -7     2718.20     2837.15    180.56 o 
   1   5  -7    28120.23    27995.47    371.66 o 
   2   5  -7    13036.95    12678.56    205.88 o 
   3   5  -7     7719.84     7693.96    130.62 o 
   4   5  -7    12013.91    12041.10    177.49 o 
   5   5  -7    16971.24    17179.77    309.24 o 
   6   5  -7    47081.57    46021.46    505.21 o 
   7   5  -7    32056.37    32053.63    382.26 o 
   8   5  -7     1578.72     1592.01     63.23 o 
   9   5  -7    22251.82    22461.24    344.57 o 
  10   5  -7     6257.48     6066.86    151.68 o 
  11   5  -7     8261.02     8133.51    187.07 o 
  12   5  -7    22185.70    21847.16    359.02 o 
  13   5  -7     3582.78     3666.52    139.20 o 
  14   5  -7    10160.04     9871.33    232.31 o 
  15   5  -7     1743.71     1803.57     95.77 o 
  16   5  -7     2131.42     2164.13    107.34 o 
  17   5  -7    12108.47    11502.10    263.84 o 
  18   5  -7      306.28      340.85     59.35 o 
  19   5  -7    24221.20    23512.85    427.03 o 
  20   5  -7     6181.60     6412.14    258.66 o 
   1   6  -7    13564.02    13457.16    239.32 o 
   2   6  -7     1320.41     1254.38     53.19 o 
   3   6  -7     1228.73     1283.67     70.53 o 
   4   6  -7    25796.40    25201.10    416.35 o 
   5   6  -7      460.35      525.76     47.67 o 
   6   6  -7    18159.31    18468.38    366.79 o 
   7   6  -7    19382.62    19763.58    387.09 o 
   8   6  -7    16217.67    16221.89    360.65 o 
   9   6  -7     3330.14     3310.89    111.37 o 
  10   6  -7     1938.96     1973.18     89.17 o 
  11   6  -7     4996.60     5104.26    148.66 o 
  12   6  -7    11046.26    11162.82    238.19 o 
  13   6  -7     6121.52     5944.15    169.99 o 
  14   6  -7    13305.71    12924.33    317.95 o 
  15   6  -7      245.27      273.16     52.37 o 
  16   6  -7      253.01      265.07     53.26 o 
  17   6  -7      854.72     1047.49     85.92 o 
  18   6  -7     7630.76     7855.99    222.93 o 
  19   6  -7    16348.21    15414.03    333.67 o 
   1   7  -7    54015.80    54456.59    620.21 o 
   2   7  -7     1807.54     2111.14     65.33 o 
   3   7  -7     1389.45     1548.68    176.21 o 
   4   7  -7     2025.57     2019.28     74.98 o 
   5   7  -7    11698.85    11475.53    367.81 o 
   6   7  -7     3309.20     3144.10    130.65 o 
   7   7  -7     8256.87     8752.07    234.42 o 
   8   7  -7      734.10      899.97     78.19 o 
   9   7  -7     3391.30     3435.73    147.75 o 
  10   7  -7    14145.85    15042.71    352.05 o 
  11   7  -7     1761.10     1886.98    152.72 o 
  12   7  -7     1201.98     1207.91     94.73 o 
  13   7  -7     8349.85     8348.97    244.59 o 
  14   7  -7     1501.49     1612.59    225.63 o 
  15   7  -7      804.75      816.41     89.71 o 
  16   7  -7     2254.45     2163.45    134.35 o 
  17   7  -7     5144.88     4717.44    199.53 o 
  18   7  -7      151.62      220.46     69.02 o 
   1   8  -7     8654.29     8826.83    207.23 o 
   2   8  -7     6477.77     6450.34    143.39 o 
   3   8  -7     8313.19     8352.23    189.14 o 
   4   8  -7     2603.62     2826.54    106.41 o 
   5   8  -7     3315.55     3085.14    112.74 o 
   6   8  -7     7085.25     7370.13    182.95 o 
   7   8  -7    11197.33    11366.92    240.10 o 
   8   8  -7     1995.41     2278.34    103.42 o 
   9   8  -7    10677.84    11184.13    244.81 o 
  10   8  -7     8716.75     9143.60    257.15 o 
  11   8  -7     2989.03     2975.50    143.86 o 
  12   8  -7    13774.90    13976.15    472.03 o 
  13   8  -7     2440.20     2665.03    200.30 o 
  14   8  -7     4839.88     5188.75    200.74 o 
  15   8  -7      269.35      372.84     75.48 o 
  16   8  -7     4551.12     3932.71    185.07 o 
   2   9  -7     1505.64     1352.37    107.65 o 
   3   9  -7     2253.55     2364.88    135.49 o 
   4   9  -7    16939.22    17044.98    407.39 o 
   5   9  -7     2531.46     2476.68    179.96 o 
   6   9  -7    12634.18    12855.41    348.02 o 
   7   9  -7    10511.27    10636.57    314.83 o 
   8   9  -7    21682.73    21657.32    382.00 o 
   9   9  -7     3454.49     3795.00    174.62 o 
  10   9  -7     4352.10     4708.23    187.29 o 
  11   9  -7     5642.17     5762.63    285.75 o 
  12   9  -7     4001.65     4356.35    254.86 o 
  13   9  -7      809.89     1091.98    142.43 o 
  14   9  -7     7507.37     7634.03    360.93 o 
   4  10  -7      334.76      464.47    111.88 o 
   5  10  -7    17162.78    16549.66    589.47 o 
   6  10  -7     7203.67     7328.08    371.17 o 
   7  10  -7    11269.19    10903.78    477.94 o 
   8  10  -7     1745.42     1629.22    157.79 o 
   9  10  -7     4666.83     5052.95    221.17 o 
  10  10  -7      701.40      681.59    142.42 o 
   1  11  -7        6.39      -10.17     71.18 o 
   6  11  -7     5298.28     5039.43    319.64 o 
   0   0  -6   108442.80    95129.56   1838.04 o 
   2   0  -6    35926.71    33285.45    531.27 o 
   4   0  -6     1190.20     1268.90     52.76 o 
   6   0  -6      461.74      579.55     42.97 o 
  10   0  -6    10890.69    10751.68    234.28 o 
  12   0  -6    74835.75    76491.13   1130.88 o 
  16   0  -6    16397.65    16743.18    384.61 o 
  18   0  -6     2470.42     2265.49    126.99 o 
  20   0  -6     6690.05     7225.53    354.13 o 
  22   0  -6     1771.05     1767.95    190.03 o 
   0   1  -6     1715.85     2180.19     80.49 o 
   1   1  -6    20949.61    19790.29    242.67 o 
   2   1  -6     5493.40     5331.76     86.17 o 
   3   1  -6     7677.19     7218.56    108.86 o 
   4   1  -6      424.57      409.84     21.40 o 
   5   1  -6     1974.88     2029.15     46.23 o 
   7   1  -6     1326.39     1413.79     48.69 o 
   8   1  -6    27756.45    27075.57    362.41 o 
   9   1  -6     3981.12     4121.72     77.92 o 
  10   1  -6     2568.32     2634.99     62.99 o 
  11   1  -6    29434.10    29671.81    358.63 o 
  12   1  -6     6383.98     6058.23    127.10 o 
  13   1  -6   115896.55   120670.63   1212.67 o 
  14   1  -6     1431.40     1407.16     63.98 o 
  15   1  -6     3775.38     3925.68    108.94 o 
  16   1  -6     2483.27     2521.83    102.94 o 
  17   1  -6      228.34      226.51     37.25 o 
  18   1  -6    11911.30    12007.77    258.56 o 
  19   1  -6     1079.23     1109.77     82.70 o 
  20   1  -6     9570.52     9661.39    236.25 o 
  21   1  -6    17675.00    17543.09    344.93 o 
  22   1  -6      683.51      775.22    116.99 o 
  23   1  -6      172.20      294.50     76.59 o 
   1   2  -6      154.12      147.02     20.82 o 
   2   2  -6      410.65      456.47    121.98 o 
   3   2  -6     3300.57     3286.69     57.10 o 
   4   2  -6     1356.84     1371.53     37.93 o 
   5   2  -6    40235.66    39872.41    375.36 o 
   6   2  -6     5174.99     5303.37     85.95 o 
   7   2  -6    41872.36    41714.21    447.60 o 
   8   2  -6    27235.66    27661.34    288.35 o 
   9   2  -6      844.73      896.49     37.77 o 
  10   2  -6     2835.69     2824.95     77.91 o 
  11   2  -6    13114.07    13288.05    285.95 o 
  12   2  -6     3263.49     3448.58     92.75 o 
  13   2  -6    39966.95    40394.69    474.48 o 
  14   2  -6    14519.27    15093.96    248.20 o 
  15   2  -6       59.03      100.90     29.36 o 
  16   2  -6     3303.33     3271.58    138.02 o 
  17   2  -6      607.28      629.73     64.61 o 
  18   2  -6     6704.23     6375.54    181.46 o 
  19   2  -6     1210.14     1349.22     91.77 o 
  20   2  -6    13650.99    13436.61    291.56 o 
  21   2  -6     5844.37     6103.02    191.08 o 
  22   2  -6      734.09      750.03     79.02 o 
  23   2  -6      147.39      160.27     90.06 o 
   0   3  -6   222292.70   217486.72   3998.20 o 
   1   3  -6    22823.75    23045.89    293.83 o 
   2   3  -6    31971.27    31773.87    388.68 o 
   3   3  -6    10637.35    10495.83    143.61 o 
   4   3  -6    15844.35    15816.58    176.45 o 
   5   3  -6    36825.25    37835.96    364.36 o 
   6   3  -6     2038.25     2087.27     47.17 o 
   7   3  -6    20354.64    20509.98    205.55 o 
   8   3  -6    26301.02    26000.74    308.27 o 
   9   3  -6     2875.97     2939.23     68.90 o 
  10   3  -6     8699.25     8681.73    149.00 o 
  11   3  -6     3764.98     3809.26    164.97 o 
  12   3  -6    27848.38    27933.53    403.70 o 
  13   3  -6     8135.01     8395.64    158.28 o 
  14   3  -6      206.96      281.62     44.90 o 
  15   3  -6    10449.53    10375.80    226.14 o 
  16   3  -6     6730.78     6444.61    176.20 o 
  17   3  -6     3490.65     3277.64    127.13 o 
  18   3  -6     3195.05     3367.10    133.29 o 
  19   3  -6      127.15      132.57     46.64 o 
  20   3  -6     3689.44     3586.82    144.51 o 
  21   3  -6     2282.32     2496.02    124.08 o 
  22   3  -6      293.86      374.67     63.80 o 
   0   4  -6    19845.97    19602.83    492.85 o 
   1   4  -6    62628.88    62997.93    926.12 o 
   2   4  -6    24927.70    24769.04    329.19 o 
   3   4  -6     9812.46    10117.81    165.50 o 
   4   4  -6     2267.92     2354.08     61.67 o 
   5   4  -6    20370.15    19911.94    222.40 o 
   6   4  -6     4485.36     4376.96     73.51 o 
   7   4  -6     3861.56     3568.23     66.43 o 
   8   4  -6    10285.17     9658.63    140.70 o 
   9   4  -6     6252.22     6201.23    120.70 o 
  10   4  -6      934.70      870.19     72.37 o 
  11   4  -6    11307.16    11414.05    259.01 o 
  12   4  -6    12683.35    12601.38    373.49 o 
  13   4  -6   139580.25   140868.75   2245.93 o 
  14   4  -6     5348.81     5568.98    185.34 o 
  15   4  -6    11623.11    11534.07    290.14 o 
  16   4  -6      328.21      350.40     63.50 o 
  17   4  -6     2027.95     2113.06    124.81 o 
  18   4  -6     1422.24     1472.70    112.76 o 
  19   4  -6     5855.72     5768.72    237.63 o 
  20   4  -6     3420.28     3606.08    150.13 o 
  21   4  -6    11213.19    11025.02    272.41 o 
  22   4  -6      974.11     1026.25     91.91 o 
   0   5  -6    86767.09    87221.20   1769.84 o 
   1   5  -6     5636.46     5999.50    157.82 o 
   2   5  -6     2542.99     2708.78     79.96 o 
   3   5  -6     8867.03     8806.45    140.84 o 
   4   5  -6     1214.41     1175.50     47.25 o 
   5   5  -6    28586.63    27784.49    329.64 o 
   6   5  -6     4799.40     4961.03    100.01 o 
   7   5  -6    11964.90    11822.64    245.83 o 
   8   5  -6    16879.92    16818.38    319.93 o 
   9   5  -6     3616.05     3658.34    128.49 o 
  10   5  -6     4445.29     4405.43    147.96 o 
  11   5  -6    16104.99    16435.19    337.55 o 
  12   5  -6     2028.46     2038.96    108.03 o 
  13   5  -6     8991.05     8492.45    232.69 o 
  14   5  -6     5858.60     5345.49    185.37 o 
  15   5  -6     1901.45     1833.49    111.59 o 
  16   5  -6     2877.33     2907.73    152.84 o 
  17   5  -6      807.43      632.74     80.31 o 
  18   5  -6     1197.26     1044.24    142.47 o 
  19   5  -6     6354.60     6380.11    235.81 o 
  20   5  -6     1517.27     1586.54    127.15 o 
  21   5  -6     2069.80     2159.95    146.33 o 
   0   6  -6    71484.97    73425.66   1080.44 o 
   1   6  -6     5845.21     5369.57    116.97 o 
   2   6  -6    33556.26    33654.16    412.10 o 
   3   6  -6     2523.59     2849.28     76.47 o 
   4   6  -6    20887.12    20848.53    269.88 o 
   5   6  -6    13154.73    13413.21    235.50 o 
   6   6  -6     4022.08     4282.90    183.70 o 
   7   6  -6    20965.90    21092.97    528.10 o 
   8   6  -6    21742.44    21728.93    548.92 o 
   9   6  -6     9083.62     8888.50    309.08 o 
  10   6  -6     4820.90     4906.09    161.00 o 
  11   6  -6       89.82       65.08     40.68 o 
  12   6  -6     1169.68     1135.97     86.26 o 
  13   6  -6     7853.36     7557.30    224.16 o 
  14   6  -6     1090.66     1142.21    103.46 o 
  15   6  -6     7280.31     7464.72    236.08 o 
  16   6  -6    18250.02    17916.23    514.72 o 
  17   6  -6      540.55      648.56     86.21 o 
  18   6  -6     5771.06     5454.34    352.12 o 
  19   6  -6      778.14      864.29    100.37 o 
  20   6  -6      435.91      437.99    130.53 o 
   0   7  -6     2081.72     1799.50    161.30 o 
   1   7  -6     2994.06     3223.19     93.71 o 
   2   7  -6    29006.73    29611.84    375.97 o 
   3   7  -6     6232.06     6174.38    131.38 o 
   4   7  -6     4426.90     4174.54    121.88 o 
   5   7  -6    18973.45    19392.81    690.34 o 
   6   7  -6     3279.26     3322.82    128.71 o 
   7   7  -6     4302.26     4292.49    197.28 o 
   8   7  -6     5515.02     5671.65    238.30 o 
   9   7  -6     1862.39     2070.61    145.96 o 
  10   7  -6     2742.06     2686.70    173.23 o 
  11   7  -6    19594.40    18950.02   1261.87 o 
  12   7  -6     3614.07     3533.49    151.33 o 
  13   7  -6    60793.43    58569.98   1847.02 o 
  14   7  -6     6705.18     6559.55    320.08 o 
  15   7  -6    23149.64    23079.34    479.25 o 
  16   7  -6     1532.43     1587.76    121.14 o 
  17   7  -6    16579.69    16010.36    394.57 o 
  18   7  -6     3977.94     3649.33    178.99 o 
  19   7  -6     2070.35     2101.06    143.93 o 
   0   8  -6    41244.56    41842.98    713.64 o 
   1   8  -6     9672.14     9399.85    256.79 o 
   2   8  -6    17277.35    17378.09    385.90 o 
   3   8  -6     3224.05     3498.82    115.52 o 
   4   8  -6     3234.07     3265.82    133.84 o 
   5   8  -6    15968.67    16649.38    348.75 o 
   6   8  -6     1272.91     1307.33    206.96 o 
   7   8  -6    11191.88    11147.39    276.39 o 
   8   8  -6     7290.52     7564.10    221.05 o 
   9   8  -6      847.87      778.10     77.92 o 
  10   8  -6     2192.72     2426.96    126.01 o 
  11   8  -6    12795.00    12366.17    308.23 o 
  12   8  -6     2090.78     2274.22    179.90 o 
  13   8  -6     1699.66     1839.21    169.67 o 
  14   8  -6     4956.14     5095.39    408.06 o 
  15   8  -6     7260.15     7358.11    289.44 o 
  16   8  -6      854.17      705.66     91.13 o 
  17   8  -6      288.51      341.74     76.60 o 
   2   9  -6    12613.04    13271.54    448.09 o 
   3   9  -6     1120.16     1225.92     91.77 o 
   4   9  -6     6502.55     6802.59    369.48 o 
   5   9  -6     3666.88     3782.53    157.73 o 
   6   9  -6     1577.50     1534.05    103.37 o 
   7   9  -6     5079.96     5127.22    185.95 o 
   8   9  -6     3668.11     3638.29    158.09 o 
   9   9  -6     1362.84     1500.32    109.65 o 
  10   9  -6      767.38      752.55     83.01 o 
  11   9  -6     4119.89     3973.03    237.91 o 
  12   9  -6      873.78     1010.65    139.05 o 
  13   9  -6     2517.13     2457.92    200.30 o 
  14   9  -6     2741.89     3069.34    230.88 o 
  15   9  -6      753.26      742.65    139.03 o 
   3  10  -6    11138.44    12155.82    311.12 o 
   4  10  -6     9797.99     9856.12    275.81 o 
   5  10  -6     3596.00     3781.54    220.84 o 
   6  10  -6      267.08      308.50     88.14 o 
   7  10  -6      421.47      532.30     98.32 o 
   8  10  -6     1067.05     1204.11    139.07 o 
   9  10  -6     4366.57     4557.95    254.92 o 
  10  10  -6      721.78      864.72    135.64 o 
  11  10  -6    13152.56    12960.47    474.96 o 
  12  10  -6     1796.19     1723.77    183.24 o 
   0  11  -6    22806.25    24124.58    787.31 o 
   1  11  -6     1736.42     1879.36    138.92 o 
   2  11  -6    18059.93    18006.65    637.59 o 
   3  11  -6     1072.24     1261.76    149.24 o 
   4  11  -6     7399.17     7808.06    337.11 o 
   5  11  -6      600.05      661.21    111.90 o 
   6  11  -6      205.92      335.61     94.92 o 
   7  11  -6      276.54      122.04     84.75 o 
   2   0  -5    28669.02    27395.61    427.27 o 
   4   0  -5    13766.34    12730.80    314.14 o 
   8   0  -5    15558.64    14927.59    283.66 o 
  10   0  -5     3830.76     3724.69    177.04 o 
  12   0  -5   186855.75   187609.84   2562.60 o 
  14   0  -5    82469.14    83130.43   1232.54 o 
  16   0  -5     2150.37     2089.67    113.58 o 
  18   0  -5    11542.08    11654.06    302.09 o 
  20   0  -5      849.38      739.36    128.88 o 
  22   0  -5     9242.04     8814.44    409.18 o 
  24   0  -5    23642.93    23378.52    766.68 o 
   1   1  -5   267249.50   267501.09   3149.39 o 
   3   1  -5     2999.38     2779.80     56.41 o 
   5   1  -5      828.35      863.03     38.97 o 
   6   1  -5    19300.79    18688.79    225.86 o 
   8   1  -5    16535.57    15923.28    182.15 o 
   9   1  -5    24696.81    24264.04    256.59 o 
  10   1  -5     5369.58     5362.31    108.43 o 
  11   1  -5    28674.80    28885.20    347.72 o 
  12   1  -5     8363.04     8651.56    153.94 o 
  13   1  -5     2569.50     2703.96     83.47 o 
  14   1  -5      652.87      661.73     60.67 o 
  15   1  -5     6512.87     7185.08    148.91 o 
  16   1  -5      553.86      518.20     45.17 o 
  17   1  -5      189.33      341.56     95.66 o 
  18   1  -5     2879.16     2709.79    116.67 o 
  19   1  -5     4360.28     4893.98    158.85 o 
  20   1  -5     1369.39     1398.30    101.45 o 
  21   1  -5     4293.32     4399.77    157.82 o 
  22   1  -5       34.70      -19.55     51.49 o 
  23   1  -5      198.25      242.95     75.25 o 
  24   1  -5      145.57      228.61     78.67 o 
   1   2  -5    63586.35    62619.95    730.50 o 
   3   2  -5     1452.52     1473.69     35.13 o 
   4   2  -5     8201.96     8319.03    109.93 o 
   5   2  -5     2021.62     1996.53     45.89 o 
   6   2  -5    53116.03    51028.70    527.36 o 
   8   2  -5     8327.54     8402.23    128.79 o 
   9   2  -5     1730.74     1845.95     58.26 o 
  10   2  -5      194.37      313.19     65.94 o 
  11   2  -5     5160.24     5159.15    109.48 o 
  12   2  -5    26803.00    26332.33    374.79 o 
  13   2  -5     2801.27     2976.17     98.59 o 
  14   2  -5      196.61      204.52     44.49 o 
  15   2  -5     9456.80    10111.30    206.99 o 
  16   2  -5      341.88      371.49     93.24 o 
  17   2  -5      474.64      506.73     58.25 o 
  18   2  -5     2632.52     2630.01    115.46 o 
  19   2  -5     9130.53     9152.46    225.83 o 
  20   2  -5     1951.95     2128.88    110.96 o 
  21   2  -5     1087.79     1132.27     88.12 o 
  22   2  -5     3423.39     3081.95    137.66 o 
  23   2  -5     1402.86     1340.37    100.51 o 
   1   3  -5    28525.28    30382.30    371.72 o 
   2   3  -5    18466.68    18043.08    240.49 o 
   3   3  -5    18416.71    18273.70    215.83 o 
   4   3  -5     7261.90     6931.62     94.43 o 
   6   3  -5    98078.08    98326.93    787.33 o 
   7   3  -5    35583.18    36261.21    494.78 o 
   8   3  -5     2590.79     2576.33     75.17 o 
   9   3  -5     2525.85     2565.19    100.70 o 
  10   3  -5     1942.05     2168.00     87.51 o 
  11   3  -5      178.96      282.51     44.48 o 
  12   3  -5   129888.71   130496.12   1473.33 o 
  13   3  -5    10549.03    10430.81    261.75 o 
  14   3  -5    89626.93    90051.80   1301.61 o 
  15   3  -5     4860.06     4314.18    163.58 o 
  16   3  -5      471.51      435.18     66.62 o 
  17   3  -5      898.26      774.29     85.12 o 
  18   3  -5     7147.72     7398.50    238.47 o 
  19   3  -5     9296.62     9395.53    281.03 o 
  20   3  -5     2345.68     2139.68    138.98 o 
  21   3  -5     4221.91     3909.98    186.16 o 
  22   3  -5     3544.92     3410.53    147.62 o 
  23   3  -5      927.92      941.51     88.07 o 
   1   4  -5   369345.81   371246.22   4792.49 o 
   2   4  -5    28450.19    28947.52    421.19 o 
   3   4  -5     2349.96     2459.64    115.81 o 
   4   4  -5    13920.40    14186.75    186.27 o 
   6   4  -5     2155.61     2371.85     59.31 o 
   7   4  -5    13016.30    12887.68    170.32 o 
   8   4  -5     9337.83     9656.41    169.09 o 
   9   4  -5    16378.89    16723.10    252.45 o 
  10   4  -5    19852.25    20122.22    293.44 o 
  11   4  -5    28332.11    28255.63    484.48 o 
  12   4  -5     1085.50     1121.28    191.70 o 
  13   4  -5    12112.47    12547.72    288.13 o 
  14   4  -5     4385.35     4117.72    157.54 o 
  15   4  -5     3579.65     3728.28    188.65 o 
  16   4  -5     3980.64     3658.29    256.68 o 
  17   4  -5     3054.92     2933.48    147.72 o 
  18   4  -5     1026.85     1100.57     99.52 o 
  19   4  -5    16346.24    15658.99    383.95 o 
  20   4  -5     1260.93     1209.29    112.74 o 
  21   4  -5     8118.70     8766.33    287.89 o 
  22   4  -5     3202.93     3413.82    184.92 o 
   2   5  -5     8917.36     8350.56    161.15 o 
   3   5  -5     2633.82     2858.69     77.26 o 
   4   5  -5     4871.80     5082.34    109.41 o 
   5   5  -5    10012.79     9928.70    168.00 o 
   6   5  -5    13954.68    13167.58    197.36 o 
   7   5  -5     1244.19     1235.77     70.76 o 
   8   5  -5      104.88      105.09     32.29 o 
   9   5  -5     4618.16     4721.05    146.78 o 
  10   5  -5     2543.98     2542.84    110.43 o 
  11   5  -5    13296.28    12975.81    284.86 o 
  12   5  -5    52283.23    51151.69    793.71 o 
  13   5  -5     7245.10     7076.71    371.62 o 
  14   5  -5     9811.05     9606.30    256.00 o 
  15   5  -5     2096.42     2038.84    118.66 o 
  16   5  -5     1988.69     1851.48    117.54 o 
  17   5  -5     2383.64     2530.31    252.94 o 
  18   5  -5      114.08      205.47     61.77 o 
  19   5  -5     5620.33     5383.85    215.29 o 
  20   5  -5     1445.85     1362.37    119.88 o 
  21   5  -5     8260.62     7382.36    264.96 o 
   1   6  -5     3746.41     4174.67     99.06 o 
   2   6  -5    10894.91    10631.94    197.96 o 
   3   6  -5     6873.76     7162.05    126.31 o 
   4   6  -5     1752.84     1723.43    132.42 o 
   5   6  -5     1201.14     1140.20     95.02 o 
   6   6  -5     7806.70     7716.27    259.49 o 
   7   6  -5    17932.96    18088.08    468.48 o 
   8   6  -5    10961.41    11102.93    247.83 o 
   9   6  -5     7707.11     7701.85    202.62 o 
  10   6  -5     3868.22     3886.79    141.81 o 
  11   6  -5       84.79      120.64     40.54 o 
  12   6  -5    22414.38    22412.25    432.82 o 
  13   6  -5     6305.87     6521.71    204.66 o 
  14   6  -5    35091.07    34777.82    667.46 o 
  15   6  -5     2380.48     2338.72    130.83 o 
  16   6  -5      869.63      945.99     91.13 o 
  17   6  -5     1005.72      916.02     93.45 o 
  18   6  -5     5440.45     5239.92    210.37 o 
  19   6  -5    12642.50    12261.20    343.07 o 
  20   6  -5     4844.48     4865.43    215.14 o 
   1   7  -5   137450.70   137491.05   1705.67 o 
   2   7  -5     8327.55     8955.10    346.61 o 
   3   7  -5      401.41      390.27     48.83 o 
   4   7  -5      623.45      733.01     72.92 o 
   5   7  -5     7469.59     7408.80    223.45 o 
   6   7  -5     1394.98     1560.22     96.72 o 
   7   7  -5    15306.53    15980.92    328.34 o 
   8   7  -5      789.71      969.24     76.30 o 
   9   7  -5     4807.81     4985.59    165.96 o 
  10   7  -5    20138.78    19917.41    426.15 o 
  11   7  -5    12765.22    12439.40    242.34 o 
  12   7  -5     2114.95     2014.56    179.93 o 
  13   7  -5    12472.35    12242.47    305.89 o 
  14   7  -5     1560.71     1662.56    142.52 o 
  15   7  -5     1928.94     1950.88    124.73 o 
  16   7  -5     5001.23     4627.73    311.17 o 
  17   7  -5     1031.38     1093.86    105.53 o 
  18   7  -5      774.42      739.44     93.43 o 
  19   7  -5     8998.87     9123.93    297.62 o 
   3   8  -5     8060.31     8205.32    220.95 o 
   4   8  -5     2040.64     2087.93    105.20 o 
   5   8  -5     2338.88     2395.85     95.43 o 
   6   8  -5     4207.06     4245.31    166.63 o 
   7   8  -5     2803.12     2837.99    208.90 o 
   8   8  -5     1441.16     1501.07     98.29 o 
   9   8  -5    10360.64    10650.70    272.10 o 
  10   8  -5    15515.34    15394.12    503.82 o 
  11   8  -5     9126.66     9524.55    365.02 o 
  12   8  -5    43798.49    43499.07   1040.26 o 
  13   8  -5     1808.51     1882.02    121.02 o 
  14   8  -5    16427.11    16283.37    447.12 o 
  15   8  -5      278.49      405.09     75.48 o 
  16   8  -5     2896.86     2785.76    183.37 o 
  17   8  -5     1813.00     1864.22    195.12 o 
   3   9  -5      149.85       90.28     50.85 o 
   4   9  -5     9421.86     9899.97    546.06 o 
   5   9  -5       93.94      145.76     64.41 o 
   6   9  -5     1575.48     1642.40    145.92 o 
   7   9  -5     1124.51     1136.40    122.12 o 
   8   9  -5    20745.44    20942.79    594.83 o 
   9   9  -5      497.83      641.33     75.50 o 
  10   9  -5     3718.39     4040.29    234.47 o 
  11   9  -5     3770.16     3591.71    224.27 o 
  12   9  -5     4974.51     5202.79    278.84 o 
  13   9  -5     2284.78     2189.45    190.09 o 
  14   9  -5    13531.09    13929.12    509.31 o 
  15   9  -5     1309.55     1166.94    159.44 o 
   1  10  -5    37449.68    37142.55   1014.94 o 
   2  10  -5      680.27      922.39    135.65 o 
   3  10  -5      518.89      433.08     69.04 o 
   4  10  -5      106.60       77.97     47.94 o 
   5  10  -5    17249.74    17308.12    528.02 o 
   6  10  -5     1340.98     1682.72    152.67 o 
   7  10  -5     6693.16     6373.21    296.19 o 
   8  10  -5     5431.52     5979.90    292.53 o 
   9  10  -5      382.68      623.83    111.88 o 
  10  10  -5     4912.56     4569.73    261.81 o 
  11  10  -5     1915.45     1839.33    176.47 o 
  12  10  -5      709.31      617.17    122.08 o 
  13  10  -5     3887.39     4209.53    268.40 o 
   1  11  -5     2468.40     2725.02    164.42 o 
   2  11  -5     2900.31     2891.61    317.51 o 
   3  11  -5    10640.73    10492.77    366.84 o 
   4  11  -5      170.96      225.64     98.31 o 
   5  11  -5     4178.85     3782.47    231.09 o 
   6  11  -5     8617.20     8291.03    357.81 o 
   7  11  -5     2209.54     2243.55    186.68 o 
   8  11  -5     3313.89     3817.58    244.54 o 
   9  11  -5     2791.50     2984.45    224.09 o 
   0   0  -4   488989.34   517144.97   9760.68 o 
   2   0  -4    59684.60    58860.68    848.13 o 
   4   0  -4     3241.87     3145.01     82.59 o 
   6   0  -4    69207.44    68025.96    938.93 o 
   8   0  -4    43572.46    44655.05    531.24 o 
  10   0  -4    10056.12     9913.88    220.80 o 
  12   0  -4    40643.00    41227.21    662.24 o 
  14   0  -4     6819.39     6990.95    198.91 o 
  16   0  -4    13611.53    13042.75    428.58 o 
  18   0  -4    45971.43    45366.45    773.91 o 
  20   0  -4     3443.76     3645.86    248.04 o 
  22   0  -4       24.86      -10.17     67.79 o 
  24   0  -4     3720.00     3767.61    278.58 o 
   0   1  -4    49501.70    49085.14    710.26 o 
   1   1  -4    28363.70    28881.36    356.25 o 
   3   1  -4    45872.81    45970.19    462.05 o 
   4   1  -4      599.29      672.16     29.21 o 
   5   1  -4    58068.13    56673.98    564.20 o 
   6   1  -4     6064.63     6606.27    122.06 o 
   7   1  -4    21470.73    20271.11    212.06 o 
   8   1  -4    11368.89    11671.02    160.69 o 
   9   1  -4     1448.97     1404.23     51.96 o 
  10   1  -4     6552.70     6609.63    136.49 o 
  11   1  -4    16285.60    15876.48    254.35 o 
  12   1  -4    16859.70    16409.01    265.49 o 
  13   1  -4    63263.94    64914.93    793.85 o 
  15   1  -4    23840.24    24208.43    371.34 o 
  16   1  -4     1411.64     1496.92     77.37 o 
  17   1  -4      515.25      640.75     77.90 o 
  18   1  -4    12125.09    12439.83    321.70 o 
  19   1  -4    19358.07    19581.35    355.21 o 
  20   1  -4    16935.65    17477.99    335.96 o 
  21   1  -4      506.91      535.42     64.99 o 
  22   1  -4     1371.56     1696.83    266.32 o 
  23   1  -4     1888.23     2114.21    147.56 o 
  24   1  -4     3724.18     3900.51    199.39 o 
   0   2  -4    10706.25    10451.58    270.12 o 
   1   2  -4    17639.50    17925.99    239.46 o 
   2   2  -4    43497.05    44332.21    444.59 o 
   3   2  -4     6515.65     6532.54     89.59 o 
   4   2  -4     5323.31     5626.66     77.27 o 
   6   2  -4    42858.12    42890.56    443.87 o 
   7   2  -4    76884.55    79919.26    771.24 o 
   8   2  -4    38037.69    38527.75    483.34 o 
   9   2  -4     3040.24     3223.84     84.13 o 
  10   2  -4     9481.99     9271.27    175.67 o 
  12   2  -4      764.68      828.12     50.84 o 
  13   2  -4    16701.87    16825.75    394.16 o 
  14   2  -4     6000.34     5738.61    140.90 o 
  15   2  -4     7631.88     7828.10    224.34 o 
  16   2  -4     5407.79     5928.36    263.87 o 
  17   2  -4      340.58      298.98     63.50 o 
  18   2  -4    49053.04    48635.77    820.82 o 
  19   2  -4     1209.66     1207.93    107.87 o 
  20   2  -4    11157.60    10933.53    312.62 o 
  21   2  -4     2593.47     2824.90    159.65 o 
  22   2  -4      706.13      736.63     98.31 o 
  23   2  -4      668.25      778.54     81.63 o 
  24   2  -4     6642.02     6723.36    264.41 o 
   0   3  -4   176084.89   169402.72   3138.91 o 
   1   3  -4     3404.92     3375.10     92.59 o 
   2   3  -4    27087.40    26401.78    321.75 o 
   3   3  -4    26861.29    27509.38    291.95 o 
   4   3  -4    14961.84    15183.40    160.91 o 
   5   3  -4    45363.94    45727.80    414.66 o 
   6   3  -4    46887.98    46272.19    425.24 o 
   7   3  -4    65805.15    66720.62    765.98 o 
   8   3  -4    43996.55    46285.14    555.53 o 
   9   3  -4     1635.44     1590.50     59.18 o 
  10   3  -4     4015.69     3877.57     96.90 o 
  11   3  -4     6276.08     5964.89    187.74 o 
  12   3  -4    29555.67    29798.81    404.71 o 
  13   3  -4       40.11       78.39     77.96 o 
  14   3  -4     3254.30     3216.42    134.54 o 
  15   3  -4    10427.84    11028.42    275.59 o 
  16   3  -4     1326.20     1253.35     95.88 o 
  17   3  -4     3744.32     3373.71    153.78 o 
  18   3  -4    20293.92    20255.45    645.01 o 
  19   3  -4     1338.96     1395.56    203.57 o 
  20   3  -4     8452.39     8691.58    277.09 o 
  21   3  -4      259.76      397.97     79.00 o 
  22   3  -4     1056.55      899.00    104.14 o 
  23   3  -4      451.95      605.12     93.13 o 
   0   4  -4   132852.56   134802.00   2575.96 o 
   2   4  -4     6137.07     5903.58    141.09 o 
   3   4  -4    14383.26    14800.21    208.62 o 
   4   4  -4     6246.27     6203.99    111.60 o 
   5   4  -4    31752.73    32280.27    351.12 o 
   7   4  -4    24236.10    24991.09    407.71 o 
   8   4  -4     2896.32     2780.04     62.04 o 
   9   4  -4     1807.37     1950.54    158.77 o 
  10   4  -4     3404.53     3457.83    295.91 o 
  11   4  -4    36764.37    35437.26    579.19 o 
  12   4  -4    12114.56    12284.39    273.81 o 
  13   4  -4    98383.62    96302.52   1370.82 o 
  14   4  -4     2536.44     2808.85    129.70 o 
  15   4  -4     5922.17     5704.72    190.20 o 
  16   4  -4      366.99      359.52     63.23 o 
  17   4  -4     2171.01     2196.65    128.42 o 
  18   4  -4      864.16      985.90    115.32 o 
  19   4  -4    20188.15    20109.04    573.90 o 
  20   4  -4     9505.09     9512.40    407.61 o 
  21   4  -4     3491.25     3586.56    181.35 o 
  22   4  -4      156.93      101.11     61.09 o 
  23   4  -4     2695.01     2635.62    237.66 o 
   0   5  -4    47226.28    48320.71   1041.58 o 
   1   5  -4    22645.26    23075.73    325.39 o 
   2   5  -4     1899.06     2092.60    146.51 o 
   3   5  -4     7294.87     7517.99    136.13 o 
   4   5  -4     6910.60     7091.07    149.55 o 
   5   5  -4    55102.39    54771.76    764.73 o 
   6   5  -4    21582.94    21496.44    287.69 o 
   7   5  -4    91428.05    92299.72   1037.57 o 
   8   5  -4    18768.85    18996.90    333.59 o 
   9   5  -4     5017.76     5009.33    151.67 o 
  10   5  -4     5815.22     5440.62    277.75 o 
  11   5  -4     6757.72     6265.88    182.04 o 
  12   5  -4     6747.37     7001.62    198.87 o 
  13   5  -4    28408.44    27859.49    558.43 o 
  14   5  -4     2036.17     2215.01    118.67 o 
  15   5  -4     2814.32     2953.26    139.25 o 
  16   5  -4     3789.33     3757.68    162.22 o 
  17   5  -4     4030.73     4056.14    302.54 o 
  18   5  -4    24626.70    23429.32    493.43 o 
  19   5  -4     6371.45     6174.79    229.78 o 
  20   5  -4     7015.62     6978.24    251.59 o 
  21   5  -4     2437.09     2300.39    152.07 o 
  22   5  -4      885.90      791.10    104.30 o 
   0   6  -4    44502.64    43579.57    992.78 o 
   1   6  -4     3338.57     3649.78    103.34 o 
   2   6  -4    14333.03    14509.27    285.06 o 
   3   6  -4    17940.22    18258.56    410.77 o 
   4   6  -4    34793.85    34508.35    441.45 o 
   5   6  -4    41188.16    41367.12    642.29 o 
   6   6  -4    34388.87    35722.30    531.64 o 
   7   6  -4    24862.24    25665.95    362.74 o 
   8   6  -4     1875.62     2064.51     97.04 o 
   9   6  -4      194.41      215.83     41.90 o 
  10   6  -4     1894.46     1984.52     99.61 o 
  11   6  -4     1711.87     1762.00     98.41 o 
  12   6  -4      773.39      747.89     71.95 o 
  13   6  -4     2745.52     3091.76    246.27 o 
  14   6  -4     4611.95     4564.37    174.36 o 
  15   6  -4    16088.62    15715.21    521.22 o 
  16   6  -4    14980.73    14354.79    349.97 o 
  17   6  -4     3775.67     3847.53    317.74 o 
  18   6  -4    15799.21    15513.08    383.85 o 
  19   6  -4     2441.72     2227.17    144.03 o 
  20   6  -4    11239.70    10402.17    317.38 o 
  21   6  -4     1172.15     1362.80    232.35 o 
   2   7  -4    20859.83    20366.66    452.54 o 
   3   7  -4     2285.35     2625.62    169.83 o 
   4   7  -4     6565.01     6963.01    187.87 o 
   5   7  -4     8530.40     8777.28    179.18 o 
   6   7  -4     3936.62     4001.90    127.96 o 
   7   7  -4     7067.57     7314.01    160.09 o 
   8   7  -4    12479.04    12454.16    282.84 o 
   9   7  -4     1715.24     1702.62     94.78 o 
  10   7  -4     5520.14     5347.76    143.46 o 
  11   7  -4    20387.99    20362.59    329.89 o 
  12   7  -4     1456.67     1672.98    201.90 o 
  13   7  -4    49614.92    49531.95    916.19 o 
  14   7  -4     3255.72     2982.74    145.32 o 
  15   7  -4    12161.52    12385.54    362.30 o 
  16   7  -4     2532.54     2738.40    147.52 o 
  17   7  -4    12307.25    11698.67    324.94 o 
  18   7  -4     3298.87     3334.70    202.10 o 
  19   7  -4     7101.40     6983.11    253.89 o 
   3   8  -4     3806.41     4471.27    234.61 o 
   4   8  -4      599.21      645.26     64.61 o 
   5   8  -4    16369.59    16811.78    353.71 o 
   6   8  -4    10307.75    10229.50    208.67 o 
   7   8  -4    29036.91    28698.69    519.20 o 
   8   8  -4     1621.41     1708.57    104.20 o 
   9   8  -4     4042.86     4222.15    158.61 o 
  10   8  -4      976.70     1137.77     91.05 o 
  11   8  -4    12819.31    12379.45    427.59 o 
  12   8  -4     4463.23     4610.72    177.92 o 
  13   8  -4     2529.95     2388.63    193.54 o 
  14   8  -4     9538.80     9594.10    375.23 o 
  15   8  -4     2037.53     2119.57    131.93 o 
  16   8  -4      637.85      593.56     85.09 o 
  17   8  -4     2419.37     2510.66    152.30 o 
  18   8  -4     6958.93     6881.73    253.72 o 
   1   9  -4     3995.18     4256.59    254.99 o 
   2   9  -4     6121.15     5965.98    292.85 o 
   3   9  -4     3941.67     4283.50    244.77 o 
   4   9  -4    13368.02    13570.09    316.10 o 
   5   9  -4     4833.09     5042.93    176.19 o 
   6   9  -4     9274.77     9732.31    354.89 o 
   7   9  -4    10934.86    10805.32    382.61 o 
   8   9  -4     1255.01     1143.29    128.92 o 
   9   9  -4      599.84      888.43    118.68 o 
  10   9  -4     1141.03     1217.80    135.69 o 
  11   9  -4     3301.73     3376.69    220.81 o 
  12   9  -4     3042.50     3243.51    217.37 o 
  13   9  -4     2601.89     2712.80    203.72 o 
  14   9  -4     2693.61     2933.57    224.09 o 
  15   9  -4     2205.46     2477.76    210.44 o 
  16   9  -4    13351.79    13088.02    457.88 o 
   0  10  -4     7151.29     7221.70    357.68 o 
   1  10  -4     5265.62     4860.76    203.00 o 
   2  10  -4     6864.41     7134.13    251.44 o 
   3  10  -4     7100.41     7279.96    388.31 o 
   4  10  -4     3166.91     3167.40    148.00 o 
   5  10  -4     2458.65     2519.27    179.95 o 
   6  10  -4      774.95     1112.35    132.26 o 
   7  10  -4     7213.35     7261.32    320.15 o 
   8  10  -4      801.71      949.58    122.09 o 
   9  10  -4     3612.83     3822.21    231.03 o 
  10  10  -4     1570.67     1543.80    159.47 o 
  11  10  -4     2545.77     2590.39    207.10 o 
  12  10  -4     1969.37     1795.27    179.87 o 
  13  10  -4    10938.44    11048.64    447.00 o 
   0  11  -4    21401.40    21538.73    721.62 o 
   1  11  -4      322.80      390.29    103.40 o 
   2  11  -4    12613.44    12572.42    363.16 o 
   3  11  -4      195.95      187.10     51.37 o 
   4  11  -4     1979.87     2198.89    140.07 o 
   5  11  -4     3445.55     3299.83    168.07 o 
   6  11  -4     3999.85     3903.20    186.69 o 
   7  11  -4     1705.32     1568.73    127.54 o 
   8  11  -4     2405.31     2206.96    145.86 o 
   9  11  -4     8370.26     8331.98    287.59 o 
  10  11  -4     1047.29     1039.92    115.69 o 
   0  12  -4     3041.13     3015.47    258.08 o 
   1  12  -4    12587.20    11932.24    368.28 o 
   2  12  -4     2184.53     2199.63    154.11 o 
   4   0  -3     1874.21     1898.55     60.05 o 
   6   0  -3   119404.80   119120.77   1304.62 o 
   8   0  -3     2091.01     2099.22     79.35 o 
  10   0  -3     2368.14     2332.37    136.00 o 
  14   0  -3    17086.58    16690.46    492.72 o 
  16   0  -3     3889.75     4373.67    238.07 o 
  18   0  -3    13203.61    13585.18    476.01 o 
  20   0  -3    34313.48    33079.75    895.83 o 
  22   0  -3     2752.39     2747.16    224.12 o 
  24   0  -3     9929.73    10081.08    463.81 o 
   1   1  -3    30276.58    30383.36    360.63 o 
   2   1  -3    25444.75    25817.49    382.88 o 
   3   1  -3     6573.12     6612.89     88.82 o 
   4   1  -3    43996.67    44715.57    448.80 o 
   5   1  -3    11645.36    11763.10    142.99 o 
   6   1  -3   211768.17   217372.22   2115.57 o 
   7   1  -3    66349.91    63917.34    745.85 o 
   8   1  -3    18744.45    18586.51    260.19 o 
   9   1  -3     7023.85     7286.23    137.48 o 
  10   1  -3     1368.41     1439.37     72.90 o 
  11   1  -3     1211.72     1285.24     59.15 o 
  12   1  -3     1221.60     1353.15     63.71 o 
  14   1  -3    29383.44    29445.00    419.56 o 
  15   1  -3     9329.05     9468.74    195.67 o 
  16   1  -3     2908.49     3069.28    107.72 o 
  17   1  -3     4761.86     5397.55    193.59 o 
  18   1  -3     1210.76     1263.80    105.56 o 
  19   1  -3    45604.99    44933.22    781.39 o 
  20   1  -3     3155.45     3272.31    186.85 o 
  21   1  -3     1286.65     1360.14    119.66 o 
  22   1  -3      752.55      744.52    103.43 o 
  23   1  -3      406.21      353.36     77.89 o 
  24   1  -3     1365.21     1358.85    127.07 o 
   1   2  -3    11190.14    10969.79    192.79 o 
   2   2  -3    34399.33    34359.38    308.24 o 
   3   2  -3     9743.75     9933.17    138.35 o 
   4   2  -3    12660.21    12734.56    150.57 o 
   5   2  -3    39439.42    39551.23    467.43 o 
   6   2  -3   213930.64   218780.23   2900.58 o 
   7   2  -3   139130.14   143590.11   1530.72 o 
   8   2  -3    39834.13    42436.24    510.65 o 
   9   2  -3     9091.91     9722.94    232.92 o 
  10   2  -3      110.80      108.75     26.30 o 
  11   2  -3    12027.73    12055.35    219.45 o 
  12   2  -3      227.80      178.68     38.92 o 
  13   2  -3     1417.33     1563.36     67.90 o 
  14   2  -3    21201.09    20549.11    490.53 o 
  15   2  -3     4712.92     4617.22    167.16 o 
  16   2  -3     8388.15     7881.00    231.68 o 
  17   2  -3    29407.67    29062.75    548.22 o 
  18   2  -3     2539.21     2682.97    145.27 o 
  19   2  -3    67292.30    65704.67   2579.96 o 
  20   2  -3     7575.97     7653.62    255.42 o 
  21   2  -3     4356.15     4576.09    200.63 o 
  22   2  -3     2597.98     2642.54    229.18 o 
  23   2  -3      724.91      963.38    108.93 o 
  24   2  -3     1234.38     1323.65    130.57 o 
   1   3  -3    41620.89    41804.91    852.86 o 
   3   3  -3    19325.97    20138.98    220.53 o 
   4   3  -3    13966.57    14301.35    201.04 o 
   6   3  -3    98072.67    99799.74   1096.68 o 
   7   3  -3    96369.77    98826.40    956.10 o 
   8   3  -3    10015.84    10175.12    174.43 o 
   9   3  -3    14667.42    15320.00    265.51 o 
  10   3  -3     2281.39     2241.35     69.46 o 
  11   3  -3     4039.78     3896.62     96.82 o 
  13   3  -3    18156.90    17571.70    353.50 o 
  14   3  -3     4223.54     4052.26    151.52 o 
  15   3  -3     3493.46     3469.63    144.24 o 
  16   3  -3     1070.87     1026.10     89.74 o 
  17   3  -3      581.35      529.74     81.39 o 
  18   3  -3    20698.54    20126.94    435.56 o 
  19   3  -3    19645.46    19485.80    436.26 o 
  20   3  -3    24519.65    24526.12    519.10 o 
  21   3  -3      547.59      712.40     96.64 o 
  22   3  -3      357.78      293.02     75.26 o 
  23   3  -3     2679.94     2496.30    188.43 o 
  24   3  -3     1594.26     2001.79    152.21 o 
   2   4  -3     4030.72     3954.66    105.66 o 
   3   4  -3     2541.71     2636.58     65.63 o 
   4   4  -3    13486.88    13619.50    201.07 o 
   5   4  -3     6054.19     6132.88    143.63 o 
   6   4  -3     8374.63     8626.55    180.17 o 
   7   4  -3    77900.97    78780.91   1122.95 o 
   8   4  -3    28979.22    28515.45    366.02 o 
   9   4  -3     5069.40     5319.51    126.68 o 
  10   4  -3    18092.70    18343.92    562.87 o 
  11   4  -3     2450.59     2499.80    108.12 o 
  12   4  -3     1020.50     1051.19    110.27 o 
  13   4  -3     8097.90     8650.73    224.48 o 
  14   4  -3     3232.03     3062.19    237.93 o 
  15   4  -3    13012.11    12502.39    363.12 o 
  16   4  -3     1470.62     1474.30    101.96 o 
  17   4  -3     3225.38     3377.35    157.25 o 
  18   4  -3       87.50      121.13     53.57 o 
  19   4  -3    18537.20    18015.87    418.77 o 
  20   4  -3      376.12      328.15     74.59 o 
  21   4  -3     3863.73     3708.14    363.59 o 
  22   4  -3    10210.76    10123.32    317.20 o 
  23   4  -3      676.55      726.98    101.88 o 
   1   5  -3    23507.14    23190.01    399.72 o 
   2   5  -3    14909.89    14894.58    407.41 o 
   3   5  -3     1337.85     1352.21     60.23 o 
   4   5  -3     1460.02     1463.22     60.77 o 
   5   5  -3    24090.85    23907.63    315.13 o 
   6   5  -3   110907.38   113106.91   1266.98 o 
   7   5  -3    41202.20    41775.57    649.10 o 
   8   5  -3      836.77      869.02     78.23 o 
   9   5  -3    24340.71    23790.79    418.44 o 
  10   5  -3     3531.84     3515.07    195.56 o 
  11   5  -3    14184.35    14249.14    301.05 o 
  12   5  -3     1631.20     1838.65    118.80 o 
  13   5  -3     4534.83     4680.43    290.92 o 
  14   5  -3    13381.14    13391.71    330.63 o 
  15   5  -3     1377.94     1288.49    149.30 o 
  16   5  -3     1223.82     1258.89    149.28 o 
  17   5  -3    13640.25    13215.95    332.79 o 
  18   5  -3      189.89      259.12     65.89 o 
  19   5  -3    31536.57    30484.54    981.22 o 
  20   5  -3    12038.81    11440.91    329.72 o 
  21   5  -3    20745.73    19085.64    458.92 o 
  22   5  -3     1117.74     1353.02    152.63 o 
   1   6  -3    13945.94    14857.61    430.11 o 
   2   6  -3     4550.25     4724.44    211.19 o 
   3   6  -3     2543.52     2651.03    156.34 o 
   4   6  -3    27773.32    27789.41    369.65 o 
   5   6  -3     1337.01     1361.35     66.33 o 
   6   6  -3    23097.01    23766.33    340.64 o 
   7   6  -3    50596.51    50874.69    542.31 o 
   8   6  -3    46481.13    46294.89    505.80 o 
   9   6  -3      196.12      176.40     30.98 o 
  10   6  -3      159.73      176.22     31.95 o 
  11   6  -3     9396.96     9340.05    237.95 o 
  12   6  -3     2856.58     2924.93    185.16 o 
  13   6  -3     9310.19     9466.64    367.05 o 
  14   6  -3     6551.06     6149.89    281.04 o 
  15   6  -3     4698.90     4358.09    173.12 o 
  16   6  -3      480.54      409.41     69.41 o 
  17   6  -3      950.23     1183.55    117.02 o 
  18   6  -3    11059.63    10427.58    301.78 o 
  19   6  -3    33366.40    31599.47    625.51 o 
  20   6  -3     3169.62     2990.71    237.74 o 
  21   6  -3     2753.31     2518.95    247.86 o 
   3   7  -3     2880.35     2814.15    166.54 o 
   4   7  -3     1983.71     2216.85    100.51 o 
   5   7  -3    28523.68    28659.75    406.24 o 
   6   7  -3    10540.15    11000.11    206.45 o 
   7   7  -3     7849.17     7542.29    161.26 o 
   8   7  -3     1562.02     1584.29     91.20 o 
   9   7  -3     2695.82     2706.15    220.81 o 
  10   7  -3     7826.16     8029.30    177.84 o 
  11   7  -3     1405.24     1455.56     93.48 o 
  13   7  -3    16859.13    16256.75    569.65 o 
  14   7  -3      189.24      272.48     57.38 o 
  15   7  -3     1511.75     1295.31    122.15 o 
  16   7  -3      812.19      699.51     82.50 o 
  17   7  -3     8169.52     7815.63    256.62 o 
  18   7  -3     2229.06     2058.51    137.87 o 
  19   7  -3     6210.61     6444.53    241.80 o 
  20   7  -3     1212.06     1294.23    118.78 o 
   1   8  -3    17174.18    17256.57    536.47 o 
   2   8  -3    19627.88    20208.81    596.10 o 
   3   8  -3     1158.57     1343.57    132.32 o 
   4   8  -3     2544.09     2563.33    164.74 o 
   5   8  -3    16807.47    16715.70    344.61 o 
   6   8  -3    20048.70    20842.24    402.92 o 
   7   8  -3    12197.22    12197.08    396.99 o 
   8   8  -3     2219.74     2329.25    162.98 o 
   9   8  -3    29102.41    28159.61    724.00 o 
  10   8  -3    20765.22    21314.59    598.86 o 
  11   8  -3     6890.62     6806.28    303.18 o 
  12   8  -3     4306.66     4243.46    248.19 o 
  13   8  -3     1114.18     1085.49    139.08 o 
  14   8  -3     3100.87     3087.95    315.89 o 
  15   8  -3       85.26      218.64     62.32 o 
  16   8  -3      432.18      412.33     74.20 o 
  17   8  -3     3765.39     3946.77    193.66 o 
  18   8  -3     3741.19     3788.56    186.07 o 
   1   9  -3     2461.05     2662.45    193.57 o 
   2   9  -3      373.35      631.04    154.27 o 
   3   9  -3     7885.68     7447.31    330.76 o 
   4   9  -3    28303.92    28887.31    533.61 o 
   5   9  -3      735.67      774.52    181.44 o 
   6   9  -3    27187.04    27059.94    506.90 o 
   7   9  -3    17819.17    18458.00    542.48 o 
   8   9  -3    38620.61    36687.50    894.99 o 
   9   9  -3     1390.87     1309.65    139.11 o 
  10   9  -3      279.01      172.90     77.97 o 
  11   9  -3    11660.36    11489.19    423.63 o 
  12   9  -3     2451.59     2736.44    200.31 o 
  13   9  -3      666.29      562.91    111.90 o 
  14   9  -3      772.18      756.24    128.87 o 
  15   9  -3     7537.04     7323.99    486.99 o 
  16   9  -3     1651.56     1798.81    132.75 o 
   1  10  -3     2058.68     2443.81    157.84 o 
   2  10  -3     4130.69     4047.37    183.87 o 
   3  10  -3     2489.59     2541.29    147.64 o 
   4  10  -3     1332.06     1396.84     88.56 o 
   5  10  -3    30868.46    30909.31    896.29 o 
   6  10  -3     6456.91     6581.90    372.79 o 
   7  10  -3     1190.31     1196.70    106.67 o 
   8  10  -3     2932.19     2905.00    256.41 o 
   9  10  -3     2207.16     2046.87    173.12 o 
  10  10  -3     1868.80     2005.65    176.47 o 
  11  10  -3     2002.20     2117.78    186.66 o 
  12  10  -3     3228.17     3630.77    244.54 o 
  13  10  -3     4543.99     4792.65    285.52 o 
  14  10  -3     2677.89     2570.05    217.28 o 
   1  11  -3      417.94      521.76     85.08 o 
   2  11  -3     5241.70     5344.80    224.78 o 
   3  11  -3     2923.31     2926.23    353.18 o 
   4  11  -3     2211.41     2382.88    128.82 o 
   5  11  -3     1041.90     1061.45    103.81 o 
   6  11  -3      515.46      759.92     95.32 o 
   7  11  -3     3926.78     3678.49    183.33 o 
   8  11  -3     4646.00     4434.36    477.61 o 
   9  11  -3     8060.54     7914.64    276.89 o 
  10  11  -3    10695.75    10328.27    327.86 o 
   1  12  -3       72.45       92.41     68.03 o 
   2  12  -3      236.35      262.39     77.66 o 
   3  12  -3     9765.06     9733.73    572.82 o 
   4  12  -3     8243.49     7860.92    456.46 o 
   4   0  -2     3551.48     3536.84    116.41 o 
   6   0  -2   118478.07   119408.97   2291.14 o 
  12   0  -2    49026.92    49301.23   1086.76 o 
  14   0  -2    14348.75    15242.55    460.65 o 
  16   0  -2     8734.41     8655.12    344.98 o 
  18   0  -2    49870.11    51325.82   1207.87 o 
  20   0  -2     4822.39     4996.65    285.72 o 
  22   0  -2     2696.67     3018.75    237.70 o 
  24   0  -2     2604.12     2960.49    247.84 o 
   3   1  -2    19402.35    19963.54    491.13 o 
   4   1  -2      199.71      233.96     19.17 o 
   5   1  -2   109000.73   114217.07   1235.37 o 
   6   1  -2    53512.16    56438.81    637.11 o 
   7   1  -2    29317.56    29582.48    367.49 o 
   8   1  -2    55799.77    55968.03    986.76 o 
   9   1  -2      866.21      918.36     44.42 o 
  10   1  -2     5323.73     5646.27    150.57 o 
  11   1  -2     2672.19     2683.67    109.39 o 
  12   1  -2    20839.96    20183.72    377.61 o 
  13   1  -2    65241.03    65709.10    968.65 o 
  14   1  -2     6346.59     6753.33    248.98 o 
  15   1  -2     2275.82     2136.30    114.07 o 
  16   1  -2     1166.48     1056.78     87.55 o 
  17   1  -2       21.73        8.77     55.93 o 
  18   1  -2    21254.92    21530.44    453.16 o 
  19   1  -2    32147.46    32645.95    615.89 o 
  20   1  -2    37009.48    37346.95    691.27 o 
  21   1  -2     8911.48     9915.37    390.50 o 
  22   1  -2      490.07      591.39     96.63 o 
  23   1  -2      162.73      234.81     71.43 o 
  24   1  -2     3717.50     3674.47    194.41 o 
   2   2  -2    49285.35    50944.99    685.77 o 
   3   2  -2     1562.49     1679.82     52.27 o 
   4   2  -2     6056.13     6166.09    121.35 o 
   5   2  -2   120770.94   120830.46   1581.55 o 
   6   2  -2    61664.52    62322.84    723.50 o 
   7   2  -2    83058.59    85223.08   1426.23 o 
   8   2  -2    59093.70    57348.21    891.26 o 
   9   2  -2     6597.00     6555.72    144.50 o 
  10   2  -2    23465.24    23282.63    316.18 o 
  12   2  -2     8878.77     8803.00    218.05 o 
  14   2  -2    12441.58    12093.25    282.53 o 
  15   2  -2     4197.28     4065.80    187.13 o 
  16   2  -2     9573.04     9325.42    253.69 o 
  17   2  -2       76.51      104.50     49.09 o 
  18   2  -2    47442.61    50077.95    838.26 o 
  19   2  -2     9158.44     9661.36    283.47 o 
  20   2  -2    22307.27    22877.50    767.81 o 
  21   2  -2     3236.55     3298.90    170.55 o 
  22   2  -2        7.52       52.69     52.08 o 
  23   2  -2      506.85      602.34     93.14 o 
  24   2  -2     5250.08     5109.40    416.56 o 
   0   3  -2   197333.44   197545.80   3735.39 o 
   1   3  -2      363.71      525.37     83.11 o 
   4   3  -2     9020.96     8757.32    164.03 o 
   5   3  -2    35870.55    34682.50    409.28 o 
   6   3  -2    30309.47    30346.45    367.02 o 
   7   3  -2    12451.69    11482.42    167.22 o 
   8   3  -2     1424.76     1415.86     38.29 o 
  10   3  -2     1360.98     1378.16     55.26 o 
  11   3  -2     2695.01     2840.76     94.05 o 
  12   3  -2    11047.77    10949.90    249.63 o 
  13   3  -2     3213.42     3359.06    133.42 o 
  14   3  -2     6920.18     7203.39    520.19 o 
  15   3  -2    18859.18    18809.14    521.91 o 
  16   3  -2      241.14      420.25     63.49 o 
  17   3  -2     7613.95     7910.86    310.31 o 
  18   3  -2    27610.31    26631.48    686.78 o 
  19   3  -2     1541.17     1350.78    149.31 o 
  20   3  -2     1451.68     1458.36    130.63 o 
  21   3  -2     3151.82     2941.94    162.11 o 
  22   3  -2     1702.86     1519.45    169.66 o 
  23   3  -2     1039.58      908.07    106.54 o 
  24   3  -2     1252.01     1451.72    133.11 o 
   1   4  -2     1932.12     2097.85    112.20 o 
   3   4  -2     9194.79     8781.61    264.65 o 
   4   4  -2     1170.50     1234.55     46.97 o 
   6   4  -2     7217.87     7255.55    128.30 o 
   7   4  -2    11223.02    10501.70    242.96 o 
   8   4  -2    40978.96    40607.71    600.05 o 
  10   4  -2     1006.19     1221.38     73.15 o 
  11   4  -2    13249.89    13433.87    280.52 o 
  12   4  -2    18682.43    17880.46    995.35 o 
  13   4  -2    40324.20    40729.59    660.57 o 
  14   4  -2     2242.35     2017.38    108.07 o 
  15   4  -2      655.88      643.64    140.74 o 
  16   4  -2     9485.33     9542.46    260.67 o 
  17   4  -2     7563.34     7433.46    232.54 o 
  18   4  -2     2186.82     2125.26    129.63 o 
  19   4  -2    14520.01    14308.78    360.54 o 
  20   4  -2    17366.63    16595.08    557.28 o 
  21   4  -2     3570.11     3753.01    182.58 o 
  22   4  -2      580.74      657.66     92.29 o 
  23   4  -2      456.72      358.81     81.09 o 
   2   5  -2     2057.31     2161.54    125.75 o 
   3   5  -2     7712.42     8187.47    270.41 o 
   4   5  -2    11565.59    10733.62    180.73 o 
   5   5  -2    74417.00    74214.16    862.08 o 
   6   5  -2    31817.35    31801.07    354.25 o 
   7   5  -2   109163.60   109192.66   1055.97 o 
   8   5  -2    43178.45    40036.07   1650.58 o 
   9   5  -2    21352.87    21372.41    301.21 o 
  10   5  -2     8737.72     8889.99    215.13 o 
  11   5  -2    14652.22    14037.82    296.36 o 
  12   5  -2     1486.24     1372.17    215.52 o 
  13   5  -2    13009.57    12696.27    292.01 o 
  14   5  -2     2723.25     2679.77    256.48 o 
  15   5  -2     2646.77     2577.89    234.37 o 
  16   5  -2    11512.83    10987.38    290.12 o 
  17   5  -2     2537.32     2546.41    166.40 o 
  18   5  -2    23009.79    22782.60    482.19 o 
  19   5  -2     2437.21     2469.65    162.97 o 
  20   5  -2     8373.96     8315.70    274.70 o 
  21   5  -2     6038.21     5757.19    319.84 o 
  22   5  -2     1848.31     1886.57    145.92 o 
   2   6  -2    11060.46    11068.51    353.40 o 
   3   6  -2    17263.18    16561.33    462.72 o 
   4   6  -2    27357.76    28314.70    690.60 o 
   5   6  -2    61666.83    60835.70    791.78 o 
   6   6  -2    54106.96    54607.37    669.95 o 
   7   6  -2    64114.57    62626.46    649.75 o 
   8   6  -2    52577.75    52103.86    557.79 o 
   9   6  -2     6365.06     6323.95    178.40 o 
  10   6  -2      771.81      798.15    105.78 o 
  11   6  -2      507.25      602.98     76.30 o 
  12   6  -2     1958.91     2003.90    106.81 o 
  13   6  -2     8031.53     8303.36    458.82 o 
  14   6  -2     2220.70     2099.73    129.02 o 
  15   6  -2    12266.23    11517.64    296.28 o 
  16   6  -2    14604.38    14468.51    347.54 o 
  17   6  -2     9374.54     9382.05    275.02 o 
  18   6  -2    17728.29    17125.21    407.44 o 
  19   6  -2     1990.92     2095.84    139.13 o 
  20   6  -2    19359.47    18516.37    445.15 o 
  21   6  -2     1174.46      943.33    127.20 o 
   0   7  -2     1924.16     2455.26    166.40 o 
   1   7  -2     2792.38     2702.03    173.34 o 
   2   7  -2    10884.48    11022.26    376.77 o 
   3   7  -2     2153.82     2296.07    152.84 o 
   4   7  -2     2397.31     2248.97    146.08 o 
   5   7  -2    12737.79    12476.98    270.18 o 
   6   7  -2     2045.16     2058.45     96.05 o 
   7   7  -2    18121.25    18324.20    351.86 o 
   8   7  -2     1104.51      997.00    115.35 o 
   9   7  -2      544.64      668.29     63.24 o 
  10   7  -2    10528.75    10499.19    257.44 o 
  11   7  -2     7604.35     7676.93    467.17 o 
  12   7  -2      540.16      711.97     75.50 o 
  13   7  -2    15599.04    15585.03    351.54 o 
  14   7  -2     4454.20     4441.60    174.32 o 
  15   7  -2     3080.86     2964.27    145.30 o 
  16   7  -2       54.55      162.92     69.49 o 
  17   7  -2    10852.00    10362.91    300.54 o 
  18   7  -2     4286.25     4261.69    190.79 o 
  19   7  -2    11331.81    11110.88    325.76 o 
  20   7  -2       64.75       76.04     51.28 o 
   0   8  -2     5912.35     6060.90    286.18 o 
   1   8  -2    21705.91    20764.58   1065.18 o 
   2   8  -2    16999.52    17563.54    391.41 o 
   3   8  -2     1739.28     1622.61    139.18 o 
   4   8  -2     1725.68     1490.18    132.39 o 
   5   8  -2    15259.07    15883.95    332.09 o 
   6   8  -2     9881.31     9804.84    242.74 o 
   7   8  -2    22684.69    23534.45    440.41 o 
   8   8  -2    12464.76    12226.08    400.46 o 
   9   8  -2     3262.04     3251.96    193.69 o 
  10   8  -2      328.77      430.58     94.93 o 
  11   8  -2     8052.73     7831.86    327.32 o 
  12   8  -2      468.87      477.61     66.62 o 
  13   8  -2     8000.74     7984.54    240.98 o 
  14   8  -2    10123.81     9913.85    416.38 o 
  15   8  -2     3179.73     3330.31    162.11 o 
  16   8  -2     2755.58     2804.48    151.04 o 
  17   8  -2     1579.92     1474.50    120.71 o 
  18   8  -2     4975.07     4859.97    299.20 o 
   0   9  -2    15048.09    16230.68    548.68 o 
   1   9  -2    19045.78    18979.49    429.03 o 
   2   9  -2     7669.95     7567.17    298.35 o 
   3   9  -2     8136.97     7906.13    554.26 o 
   4   9  -2    18268.86    17235.93    965.72 o 
   5   9  -2    13735.26    13521.67    342.84 o 
   6   9  -2    11492.59    11423.91    242.12 o 
   7   9  -2    17593.86    17619.65    525.29 o 
   8   9  -2    15705.51    16091.00    500.49 o 
   9   9  -2     2329.59     2363.04    176.55 o 
  10   9  -2      190.82      220.35     81.36 o 
  11   9  -2     5840.02     5713.82    285.86 o 
  12   9  -2     4324.50     4055.47    244.76 o 
  13   9  -2     1773.32     1849.46    176.46 o 
  14   9  -2     1604.34     1577.77    169.65 o 
  15   9  -2      584.49      618.20     83.82 o 
  16   9  -2    14833.65    13777.06    387.13 o 
   0  10  -2     4009.46     3701.78    248.15 o 
   1  10  -2     2589.41     2732.86    152.46 o 
   2  10  -2     1480.20     1535.20    116.91 o 
   3  10  -2    11069.31    10717.82    313.57 o 
   4  10  -2     1393.71     1369.58    113.49 o 
   5  10  -2     8449.16     8811.02    217.88 o 
   6  10  -2     2225.78     2164.83    131.27 o 
   7  10  -2     6382.00     6156.54    308.09 o 
   8  10  -2       16.21      127.11     55.13 o 
   9  10  -2     2906.31     2954.36    157.42 o 
  10  10  -2     5146.78     5064.78    255.07 o 
  11  10  -2     3212.94     3080.50    165.87 o 
  12  10  -2     3233.72     3323.48    305.68 o 
  13  10  -2     3944.17     3713.88    249.74 o 
  14  10  -2      956.09     1021.49    113.74 o 
   0  11  -2     7576.97     8103.98    398.56 o 
   1  11  -2     3664.92     3234.03    175.34 o 
   2  11  -2    15533.09    15683.94    413.83 o 
   3  11  -2     1579.66     1610.83    125.81 o 
   4  11  -2     3093.26     3115.59    131.90 o 
   5  11  -2     4286.70     4520.33    197.58 o 
   6  11  -2      662.38      689.19     89.61 o 
   7  11  -2     5640.29     5925.10    232.45 o 
   8  11  -2     1803.17     1981.86    139.39 o 
   9  11  -2     1022.47     1108.10    111.65 o 
  10  11  -2      264.13      234.72     69.96 o 
  11  11  -2     3250.63     3211.71    273.40 o 
   0  12  -2     1937.73     1903.80    213.80 o 
   1  12  -2    12849.83    13486.47    392.27 o 
   2  12  -2     1564.98     1439.40    129.55 o 
   3  12  -2     3125.39     3258.15    182.31 o 
   4  12  -2     4006.66     3885.44    191.53 o 
   5  12  -2     1399.40     1370.67    125.52 o 
   4   0  -1    64598.95    63650.78   1558.71 o 
   8   0  -1     8488.91     7885.85    154.45 o 
  12   0  -1   144903.14   145038.86   2650.41 o 
  14   0  -1   174162.31   183515.20   3499.13 o 
  16   0  -1       81.88      220.34     77.97 o 
  18   0  -1    10859.03    11292.72    427.37 o 
  20   0  -1    15709.88    15447.62    538.23 o 
  22   0  -1     8133.12     8809.85    405.56 o 
  24   0  -1    27459.47    27665.62    844.62 o 
   1   1  -1   228958.70   263148.66   4782.02 o 
   3   1  -1     3467.85     3664.58    106.37 o 
   6   1  -1   105757.23   108687.30   1690.41 o 
   7   1  -1    39255.79    37457.32    449.59 o 
   8   1  -1     5101.04     4849.75    103.61 o 
   9   1  -1    12116.58    11540.46    148.86 o 
  10   1  -1      470.39      469.82     26.44 o 
  11   1  -1    15058.94    14960.88    189.93 o 
  13   1  -1     2793.08     2781.82     88.93 o 
  14   1  -1    16124.00    15808.83    260.03 o 
  15   1  -1     1941.34     2065.74    123.94 o 
  16   1  -1     3259.64     3227.59    161.47 o 
  17   1  -1     1272.41     1205.14    125.55 o 
  18   1  -1     6333.43     6606.44    221.61 o 
  19   1  -1    12933.77    12151.54    496.29 o 
  20   1  -1     1702.76     1908.10    130.77 o 
  21   1  -1     2667.77     2584.62    152.46 o 
  22   1  -1       79.18      -13.15     48.05 o 
  23   1  -1      160.25      201.49     68.28 o 
  24   1  -1     3242.50     3165.91    181.22 o 
  25   1  -1    28650.17    29129.29    908.51 o 
   1   2  -1   108968.05   113506.28   1505.08 o 
   2   2  -1     6471.85     6331.32    113.52 o 
   3   2  -1     2472.78     2325.61     48.39 o 
   4   2  -1     1371.32     1468.07     72.86 o 
   5   2  -1     7162.46     6745.68     92.02 o 
   6   2  -1   226160.06   229178.16   2613.29 o 
   7   2  -1    18941.74    17459.50    202.71 o 
   9   2  -1     4898.34     4824.68     86.07 o 
  10   2  -1     2473.19     2574.33     62.13 o 
  11   2  -1     3575.72     3688.43    128.72 o 
  12   2  -1    28204.67    28374.66    333.05 o 
  13   2  -1     3589.97     3606.80     85.48 o 
  14   2  -1     8567.24     8366.22    175.57 o 
  15   2  -1     4700.75     4621.85    127.07 o 
  16   2  -1    10007.50    10141.00    265.92 o 
  17   2  -1     7316.79     7099.21    223.02 o 
  18   2  -1     4925.57     4769.73    331.75 o 
  19   2  -1    20679.63    19960.45    441.66 o 
  20   2  -1     1782.76     1840.56    127.12 o 
  21   2  -1     1617.74     1949.99    133.02 o 
  22   2  -1     2492.24     2695.63    283.50 o 
  23   2  -1     3366.33     3222.02    225.89 o 
  24   2  -1     4023.67     4450.76    213.84 o 
   1   3  -1     7867.62     7756.65    220.63 o 
   3   3  -1    16372.32    16327.68    185.75 o 
   5   3  -1      264.35      282.46     34.26 o 
   6   3  -1     9469.33     8818.47    140.79 o 
   7   3  -1    15183.99    14048.57    175.78 o 
   8   3  -1     2332.04     2240.41     52.14 o 
   9   3  -1     1632.36     1693.39     52.51 o 
  11   3  -1     3738.16     3743.19    104.76 o 
  12   3  -1   133057.81   131617.19   1491.88 o 
  13   3  -1    10620.42    10441.22    202.30 o 
  14   3  -1    71055.49    68763.48    922.58 o 
  15   3  -1      982.74      877.35     61.09 o 
  16   3  -1     1185.23     1269.00     72.24 o 
  17   3  -1     1466.66     1597.47    162.89 o 
  18   3  -1     8734.06     8220.24    366.80 o 
  19   3  -1    17084.32    15515.79    643.44 o 
  20   3  -1    11638.43    11538.26    574.08 o 
  21   3  -1       80.67      134.81     57.38 o 
  22   3  -1     6626.17     7042.39    384.67 o 
  23   3  -1     2242.98     2229.29    148.75 o 
  24   3  -1     9855.69     9967.12    326.71 o 
   2   4  -1     5096.76     4969.41    181.14 o 
   4   4  -1    10597.61    10009.10    137.26 o 
   6   4  -1     7517.77     7524.88    117.68 o 
   7   4  -1    41748.30    41288.77    392.51 o 
   8   4  -1     6953.06     6595.69    107.36 o 
   9   4  -1    40154.55    39644.49    432.46 o 
  10   4  -1    26636.12    25819.64    402.02 o 
  11   4  -1    33155.77    33112.69    452.55 o 
  12   4  -1     2361.24     2683.43     94.79 o 
  13   4  -1    13005.76    11900.13    225.65 o 
  14   4  -1       34.90       62.66     30.75 o 
  15   4  -1     3657.59     3669.53    147.49 o 
  16   4  -1       31.87       71.99     33.15 o 
  17   4  -1     6215.03     5716.93    161.34 o 
  18   4  -1       64.82       98.14     47.02 o 
  19   4  -1     8544.69     8481.67    265.21 o 
  20   4  -1       51.64      106.62     52.57 o 
  21   4  -1     3382.08     3304.99    171.64 o 
  22   4  -1     4444.65     4420.55    232.84 o 
  23   4  -1     3230.04     3191.29    178.90 o 
   1   5  -1      112.88      111.87     37.29 o 
   2   5  -1     3591.11     3794.06    166.88 o 
   3   5  -1     3701.17     3749.94    163.48 o 
   4   5  -1     3717.18     3722.26    160.06 o 
   5   5  -1    39820.57    39146.27    486.23 o 
   6   5  -1    71800.67    73748.35    739.60 o 
   7   5  -1     5287.02     5132.67    112.91 o 
   8   5  -1     1558.35     1685.75     49.62 o 
   9   5  -1    26072.86    25656.32    275.63 o 
  10   5  -1     4634.00     4914.10    104.72 o 
  11   5  -1    18263.88    18339.36    362.96 o 
  12   5  -1    43605.75    43072.33    680.96 o 
  13   5  -1     1030.66     1168.15     68.50 o 
  14   5  -1     3663.22     3851.97    123.63 o 
  15   5  -1     1037.34      992.00     69.84 o 
  16   5  -1     5065.06     4710.99    180.45 o 
  17   5  -1    13162.78    12709.61    324.24 o 
  18   5  -1      271.75      228.44     93.23 o 
  19   5  -1    16177.89    15948.13    388.65 o 
  20   5  -1     3158.66     3085.14    164.51 o 
  21   5  -1    15280.38    14115.65    377.52 o 
  22   5  -1     3017.76     2876.23    167.88 o 
   1   6  -1    10305.66    11103.83    360.07 o 
   2   6  -1     7404.16     7201.38    270.01 o 
   3   6  -1    10903.71    10816.39    343.05 o 
   4   6  -1    14522.25    15011.07    423.48 o 
   5   6  -1     1387.00     1624.27     77.98 o 
   6   6  -1    23032.27    22585.41    393.70 o 
   7   6  -1    29827.08    30374.15    406.95 o 
   8   6  -1    43846.72    42468.17    538.67 o 
   9   6  -1     5159.28     5133.39    120.98 o 
  10   6  -1     1772.12     1792.53     93.53 o 
  11   6  -1     1108.31     1186.08     82.74 o 
  12   6  -1    20819.19    20245.87    437.92 o 
  13   6  -1     9703.47     9832.77    384.30 o 
  14   6  -1    26696.09    26254.73   1248.82 o 
  15   6  -1     2566.35     2644.77    134.22 o 
  16   6  -1      751.71      799.48     84.90 o 
  17   6  -1     1674.38     1355.76    135.74 o 
  18   6  -1     7742.20     7798.55    252.95 o 
  19   6  -1    19599.01    19399.12    447.87 o 
  20   6  -1     5040.23     5057.42    445.46 o 
  21   6  -1     1851.79     2000.03    142.39 o 
   1   7  -1    72204.41    71264.43   1117.17 o 
   2   7  -1     3406.77     3330.32    205.75 o 
   3   7  -1      179.99      260.15     84.75 o 
   4   7  -1     1691.18     1636.40    122.22 o 
   5   7  -1    36109.04    36108.98    592.72 o 
   6   7  -1    15507.27    16039.89    320.86 o 
   7   7  -1    42621.24    43307.48    688.72 o 
   8   7  -1     1973.21     2236.39    176.56 o 
   9   7  -1     3698.46     3655.41    275.42 o 
  10   7  -1    29981.96    29012.52    652.82 o 
  11   7  -1     9963.43     9323.82    245.20 o 
  12   7  -1     3778.53     3796.27    151.38 o 
  13   7  -1    15477.17    15373.19    350.35 o 
  14   7  -1     2734.13     3279.07    150.08 o 
  15   7  -1      820.46      784.63     84.50 o 
  16   7  -1     1348.37     1433.14    110.28 o 
  17   7  -1     4019.79     4089.61    181.33 o 
  18   7  -1     1234.01     1311.18    112.66 o 
  19   7  -1     6032.27     6356.55    236.97 o 
  20   7  -1       58.62      124.22     46.23 o 
   1   8  -1    12397.73    12050.19    305.23 o 
   2   8  -1     9737.46     9490.95    262.17 o 
   3   8  -1    16404.92    15578.61    358.83 o 
   4   8  -1     7100.53     7358.57    224.29 o 
   5   8  -1     6166.93     6307.50    160.59 o 
   6   8  -1    10721.89    10765.32    222.59 o 
   7   8  -1     4289.80     4474.98    133.91 o 
   8   8  -1     3071.05     3178.96    317.70 o 
   9   8  -1    17377.06    17378.03    515.26 o 
  10   8  -1    13558.21    12882.20    431.46 o 
  11   8  -1     7936.03     7947.40    327.31 o 
  12   8  -1    26099.95    26782.09    510.14 o 
  13   8  -1      584.68      585.60    100.03 o 
  14   8  -1    12960.38    12848.90    326.33 o 
  15   8  -1      771.49      806.57     74.27 o 
  16   8  -1     1481.70     1600.19    100.45 o 
  17   8  -1     1399.78     1476.93    100.35 o 
  18   8  -1     3186.07     3013.42    137.79 o 
  19   8  -1     4849.41     4873.54    198.40 o 
   1   9  -1     5112.38     5153.37    197.33 o 
   2   9  -1      537.25      330.56     61.79 o 
   3   9  -1     8471.49     7940.02    250.04 o 
   4   9  -1    17860.55    17972.22    410.91 o 
   5   9  -1     1829.29     1752.40     90.53 o 
   6   9  -1    12065.60    11617.11    245.12 o 
   7   9  -1     2357.12     2287.34    104.18 o 
   8   9  -1    23449.03    22578.55    965.20 o 
   9   9  -1      600.78      598.13     79.02 o 
  10   9  -1     3334.55     3120.50    155.70 o 
  11   9  -1     3209.58     3341.13    165.90 o 
  12   9  -1    12940.25    12385.20    800.06 o 
  13   9  -1     1312.19     1239.31    111.06 o 
  14   9  -1    11524.13    11645.76    438.80 o 
  15   9  -1     2903.38     2864.20    131.65 o 
  16   9  -1     1643.33     1760.01    110.20 o 
  17   9  -1      850.45      907.49    145.16 o 
   1  10  -1    35696.02    36480.57    705.28 o 
   2  10  -1     1119.84     1158.87    154.35 o 
   3  10  -1     1972.31     2092.45    196.87 o 
   4  10  -1      480.50      559.42     81.52 o 
   5  10  -1    19043.61    19155.31    638.48 o 
   6  10  -1     3062.33     3166.72    139.08 o 
   7  10  -1    11904.05    11574.67    323.88 o 
   8  10  -1    10661.20    10889.34    411.38 o 
   9  10  -1      388.02      453.92     74.93 o 
  10  10  -1     7352.77     7269.12    292.90 o 
  11  10  -1     1306.11     1310.84    115.72 o 
  12  10  -1     1432.49     1470.58    124.12 o 
  13  10  -1     4425.60     4467.42    271.91 o 
  14  10  -1      839.47     1002.46    112.98 o 
   1  11  -1     3560.95     3804.95    189.75 o 
   2  11  -1      333.73      327.06     74.20 o 
   3  11  -1    12913.31    12996.00    365.89 o 
   4  11  -1      130.27      181.36     64.72 o 
   5  11  -1     2228.85     2452.64    119.51 o 
   6  11  -1     7706.76     7635.88    263.22 o 
   7  11  -1     4666.65     5053.54    314.47 o 
   8  11  -1      423.80      523.49     91.54 o 
   9  11  -1     7655.33     7714.84    273.47 o 
  10  11  -1    11998.34    11299.38    343.22 o 
  11  11  -1      340.45      533.53     90.72 o 
   1  12  -1     6788.79     7012.01    318.25 o 
   2  12  -1      441.25      459.97    125.45 o 
   3  12  -1     5821.00     5893.78    247.90 o 
   4  12  -1     6445.54     6657.07    207.08 o 
   5  12  -1      392.79      398.51     80.62 o 
   2   0   0   132076.63   145367.23   3040.82 o 
   4   0   0     4893.69     5252.29    130.96 o 
   6   0   0       15.68      199.27     35.59 o 
  12   0   0   165206.77   164014.72   2230.05 o 
  14   0   0     5494.23     5314.97    199.39 o 
  16   0   0     4186.02     4188.13    227.95 o 
  18   0   0     1679.31     1459.47    152.74 o 
  20   0   0    30395.21    31683.17    866.04 o 
  22   0   0     1010.15     1282.12    162.81 o 
  24   0   0    14424.19    15010.87    574.58 o 
   0   1   0      173.52      230.76     20.36 o 
   1   1   0    51515.85    55615.73    785.52 o 
   3   1   0    13311.37    14032.14    217.05 o 
   4   1   0     1071.41     1109.05     25.84 o 
   6   1   0    14014.44    14018.27    168.85 o 
   8   1   0      459.56      677.10     37.70 o 
   9   1   0       93.36      122.08     18.10 o 
  10   1   0      124.75      161.84     23.38 o 
  11   1   0    64287.13    62796.93    644.11 o 
  12   1   0     8441.43     8532.55    132.53 o 
  13   1   0   308069.94   308057.59   2901.47 o 
  14   1   0    15238.46    15815.99    261.04 o 
  15   1   0    15285.10    15429.78    263.13 o 
  16   1   0     1027.03     1025.03     86.26 o 
  17   1   0      638.45      539.04     70.71 o 
  19   1   0      901.38     1030.61     98.25 o 
  20   1   0    11150.98    11219.84    312.89 o 
  21   1   0     5899.12     5578.81    217.71 o 
  22   1   0       29.52      -10.54     44.29 o 
  23   1   0     5745.14     5589.57    229.73 o 
  24   1   0     9741.25     9414.56    312.09 o 
  25   1   0    10644.40     9425.46    322.02 o 
   0   2   0    54669.64    54233.29   1095.38 o 
   3   2   0      399.48      406.84     22.53 o 
   4   2   0     2699.06     2715.14     43.60 o 
   5   2   0     6922.21     6692.61    106.81 o 
   6   2   0     8621.97     8438.71    113.96 o 
  11   2   0    30534.51    30074.68    340.32 o 
  12   2   0      294.45      324.60     25.11 o 
  13   2   0    43864.35    43341.46    563.35 o 
  14   2   0    11028.83    10179.93    200.00 o 
  15   2   0     3235.21     3112.55    103.84 o 
  16   2   0     5065.57     5015.82    137.58 o 
  17   2   0     2942.16     3057.82    142.94 o 
  18   2   0    13077.88    13741.68    337.71 o 
  19   2   0      734.68      806.42     89.71 o 
  20   2   0     2575.91     2801.42    153.68 o 
  21   2   0     1420.65     1402.12    115.08 o 
  22   2   0      372.37      408.61     88.15 o 
  23   2   0      195.42      242.24     70.68 o 
  24   2   0    10638.79    10396.13    329.15 o 
   0   3   0   688885.44   688473.75  13315.08 o 
   2   3   0    70146.63    67688.96   2069.72 o 
   4   3   0     9351.05     9083.42    123.00 o 
  10   3   0      181.88      203.17     20.63 o 
  12   3   0    54826.86    55359.89    690.56 o 
  13   3   0     3143.93     3119.93    102.04 o 
  14   3   0      344.60      422.94     45.16 o 
  15   3   0    14786.52    13939.74    255.67 o 
  16   3   0      179.60      269.55     41.38 o 
  17   3   0     3296.21     3413.70    119.31 o 
  18   3   0      401.17      338.76     65.64 o 
  19   3   0      482.55      551.89     77.89 o 
  20   3   0     3066.82     3156.41    162.12 o 
  21   3   0     4941.25     4575.53    198.30 o 
  22   3   0     3388.14     3423.84    177.70 o 
  23   3   0      125.79       79.03     57.38 o 
  24   3   0     3987.56     3760.35    287.12 o 
   0   4   0    31991.15    35543.03    799.68 o 
   3   4   0       20.84      173.83     49.15 o 
   4   4   0      821.11      784.12     32.82 o 
   5   4   0    10197.76     9731.34    139.36 o 
   6   4   0       88.16      296.65     44.53 o 
   7   4   0    42665.61    42753.68    457.21 o 
   8   4   0      281.61      334.61     26.34 o 
  11   4   0    50270.04    49744.19    536.37 o 
  12   4   0    10123.25    10024.58    239.16 o 
  13   4   0   135114.06   133151.30   1526.54 o 
  14   4   0      405.62      359.28     70.30 o 
  15   4   0      226.26      237.27     40.42 o 
  16   4   0     2803.15     2856.73    108.96 o 
  17   4   0     5636.71     5692.03    160.48 o 
  18   4   0      148.72      232.96     57.38 o 
  19   4   0     8005.53     7590.91    247.06 o 
  20   4   0    13686.92    13029.14    347.14 o 
  21   4   0     4924.40     4740.05    203.09 o 
  22   4   0     1296.34     1443.89    154.35 o 
  23   4   0     1007.90      614.81     94.16 o 
   0   5   0    28195.44    25663.46    636.84 o 
   2   5   0      120.18      132.18     29.89 o 
   4   5   0      558.09      433.10     43.94 o 
   7   5   0    40865.68    41190.10    453.50 o 
   8   5   0        2.42       90.31     42.21 o 
   9   5   0      173.09      296.00     28.13 o 
  10   5   0       89.28      176.90     50.58 o 
  11   5   0    22904.07    22798.96    348.90 o 
  12   5   0     2919.70     3176.94    107.11 o 
  13   5   0      554.43      706.46     57.02 o 
  14   5   0      947.73      952.48    126.96 o 
  15   5   0     4144.59     4087.19    132.55 o 
  16   5   0    10723.32     9950.93    223.51 o 
  17   5   0     1096.12     1032.50     74.63 o 
  18   5   0      637.43      751.77     68.83 o 
  19   5   0     7505.21     7128.52    242.10 o 
  20   5   0     1038.98     1113.16    106.23 o 
  21   5   0      495.97      706.80     93.24 o 
  22   5   0        1.63      -24.80     43.86 o 
   0   6   0    47927.97    46295.85   1068.01 o 
   1   6   0     1224.12     1738.50     89.79 o 
   2   6   0    36874.51    36074.11    612.30 o 
   3   6   0     2360.37     2365.13    104.35 o 
   4   6   0     7848.27     7732.91    202.37 o 
   7   6   0    19268.20    17404.68    251.32 o 
   8   6   0     5896.41     6113.58    122.28 o 
   9   6   0      343.56      423.07     36.19 o 
  10   6   0      117.22      180.01     33.77 o 
  11   6   0       30.69       32.55     29.08 o 
  12   6   0      192.22      256.54     40.81 o 
  13   6   0     3856.31     3504.28    120.38 o 
  14   6   0      500.15      558.19     58.06 o 
  15   6   0    19020.31    18789.34    335.44 o 
  16   6   0     3471.64     3589.17    131.06 o 
  17   6   0       63.35      142.70     41.37 o 
  18   6   0      856.85      994.28     69.50 o 
  19   6   0     1746.63     1708.37     95.51 o 
  20   6   0      974.36      811.28     96.58 o 
  21   6   0     1826.20     1657.94    131.38 o 
   3   7   0     4615.55     4365.56    155.60 o 
   4   7   0    10232.31    10906.50    268.03 o 
   5   7   0    34625.10    35301.58    492.24 o 
   6   7   0     3838.11     3846.00    115.92 o 
   7   7   0     7133.06     7449.65    226.87 o 
   8   7   0     1817.72     2000.77     74.37 o 
   9   7   0     3071.50     2988.68     81.36 o 
  10   7   0      282.79      356.54     40.08 o 
  11   7   0    48810.81    48048.32    573.03 o 
  12   7   0     2914.21     2985.76    102.05 o 
  13   7   0    77365.31    75768.43    844.42 o 
  14   7   0    15887.35    15120.37    306.50 o 
  15   7   0    23677.99    23046.25    348.59 o 
  16   7   0        2.33       48.76     34.92 o 
  17   7   0     9702.69     9649.74    238.78 o 
  18   7   0     3354.00     3272.80    137.09 o 
  19   7   0      974.28      887.65     88.96 o 
  20   7   0       69.82       59.66     50.77 o 
   0   8   0   129748.98   129397.66   2719.81 o 
   1   8   0    13709.27    14213.06    339.46 o 
   2   8   0    46294.79    45873.55    791.83 o 
   3   8   0      516.33      435.92     98.34 o 
   4   8   0      565.55      696.81    106.82 o 
   5   8   0     1370.89     1793.57    110.81 o 
   6   8   0        2.34       51.35     27.41 o 
   7   8   0    10647.99    11234.33    459.30 o 
   8   8   0     2549.86     2704.69    103.89 o 
   9   8   0     1048.34     1110.03     93.18 o 
  10   8   0      571.46      573.04     76.30 o 
  11   8   0    18163.38    17468.25    401.53 o 
  12   8   0     6398.14     6475.88    285.94 o 
  13   8   0      676.76      773.98     68.81 o 
  14   8   0      873.36      960.75     77.54 o 
  15   8   0     6128.86     5892.39    179.59 o 
  16   8   0      172.00      169.12     47.27 o 
  17   8   0       48.39       61.80     39.32 o 
  18   8   0     2405.08     2584.11    127.76 o 
  19   8   0     5402.10     5560.60    189.45 o 
   0   9   0     3596.50     3178.22    214.15 o 
   1   9   0     1295.23     1450.73    137.42 o 
   2   9   0    17202.48    15925.74    380.98 o 
   3   9   0     2143.88     2403.08    134.38 o 
   4   9   0    13274.76    12409.23    777.30 o 
   5   9   0     1009.26      960.11     72.23 o 
   6   9   0     3219.46     3280.38    185.36 o 
   7   9   0    10917.32    10974.45    238.57 o 
   8   9   0      619.10      646.30     83.08 o 
   9   9   0        3.13       16.07     44.06 o 
  10   9   0     1862.99     1776.04    119.35 o 
  11   9   0    10214.85    10619.68    354.99 o 
  12   9   0     1981.40     2180.95    137.65 o 
  13   9   0     3082.11     3348.28    174.88 o 
  14   9   0     1140.85      969.37    103.82 o 
  15   9   0     1255.08     1178.42     90.03 o 
  16   9   0     9053.61     8302.57    229.99 o 
  17   9   0      842.08      856.14     85.82 o 
   0  10   0     4744.18     4213.98    265.29 o 
   1  10   0      135.82      152.26     56.93 o 
   2  10   0     4204.17     3854.90    177.46 o 
   3  10   0    13218.34    12315.29    339.59 o 
   4  10   0    13252.94    13588.16    361.18 o 
   5  10   0     9422.56     9091.99    224.17 o 
   6  10   0     2996.11     3260.85    129.95 o 
   7  10   0      399.70      489.95     77.39 o 
   8  10   0      421.90      363.52     70.45 o 
   9  10   0     7253.30     6721.38    241.50 o 
  10  10   0      205.63      189.99    176.28 o 
  11  10   0    11109.00    11576.69    496.71 o 
  12  10   0      399.35      415.87    139.01 o 
  13  10   0    29377.42    28814.43   1199.28 o 
  14  10   0     1365.07     1406.93    130.72 o 
   0  11   0    60407.59    57297.46   1440.89 o 
   1  11   0     6536.50     7264.75    425.53 o 
   2  11   0    33165.04    32208.32    665.96 o 
   3  11   0      767.55      724.73     97.10 o 
   4  11   0     7969.28     7334.76    402.05 o 
   5  11   0     4490.04     4361.16    156.87 o 
   6  11   0     1752.94     1713.47    129.44 o 
   7  11   0      998.89     1086.89    145.84 o 
   8  11   0     3017.08     2608.21    156.18 o 
   9  11   0     9737.61     9895.10    315.11 o 
  10  11   0      996.04     1311.37    254.37 o 
  11  11   0    15140.87    15301.26    418.78 o 
   0  12   0     3329.51     3145.18    254.74 o 
   1  12   0     2708.35     2752.29    174.04 o 
   2  12   0     9604.48     9332.04    433.02 o 
   3  12   0      172.32      154.51     67.53 o 
   4  12   0        9.13       22.11     44.15 o 
   5  12   0     2121.33     1865.71    173.09 o 
   2   0   1    48604.11    54438.85    781.35 o 
   4   0   1    65083.91    68005.14    926.30 o 
   8   0   1     8470.60     7764.59    242.41 o 
  12   0   1   142882.52   142214.75   1952.04 o 
  14   0   1   175245.69   183396.19   3626.18 o 
  16   0   1      101.98       57.63     54.24 o 
  18   0   1    11013.34    11591.58    427.42 o 
  20   0   1    15707.77    15965.26    551.94 o 
  22   0   1     8064.29     8455.02    395.32 o 
  24   0   1    26781.02    25652.11    799.47 o 
   1   1   1   229153.39   239290.25   5817.30 o 
   3   1   1     3521.19     3508.75     52.83 o 
   6   1   1   105973.98   108574.21   1808.02 o 
   7   1   1    39986.19    39504.62    673.10 o 
   8   1   1     5256.26     5021.23     85.11 o 
   9   1   1    11753.52    11533.31    155.66 o 
  10   1   1      517.04      517.79     28.84 o 
  11   1   1    14804.12    14774.63    196.28 o 
  13   1   1     2717.46     2730.64     71.75 o 
  14   1   1    16259.97    15907.32    220.66 o 
  15   1   1     2051.71     2073.33     83.46 o 
  16   1   1     3248.68     3226.80    141.75 o 
  17   1   1     1162.55     1257.12     97.14 o 
  18   1   1     6309.09     6409.26    216.75 o 
  19   1   1    12927.09    12641.58    327.93 o 
  20   1   1     1711.31     1891.97    127.12 o 
  21   1   1     2531.81     2407.38    159.59 o 
  22   1   1       97.66      140.68     62.32 o 
  23   1   1      139.96      141.46     62.18 o 
  24   1   1     3233.79     3095.68    178.91 o 
  25   1   1    28756.79    28772.38    625.38 o 
   1   2   1   107940.09   110940.13   2561.41 o 
   2   2   1     6427.29     6370.95     89.64 o 
   3   2   1     2494.43     2288.82     40.71 o 
   4   2   1     1406.49     1343.65     33.93 o 
   5   2   1     7078.33     6772.03    111.46 o 
   6   2   1   227214.14   235168.88   2199.80 o 
   7   2   1    20242.08    19124.92    222.56 o 
   9   2   1     5124.31     5074.58     89.96 o 
  10   2   1     2536.09     2621.19     63.28 o 
  11   2   1     3641.05     3644.26     87.89 o 
  12   2   1    28883.02    28741.35    336.25 o 
  13   2   1     3543.39     3519.99     82.56 o 
  14   2   1     8716.10     8563.77    271.02 o 
  15   2   1     4650.00     4412.70    125.72 o 
  16   2   1    10284.29    10145.05    209.32 o 
  17   2   1     7354.59     6748.12    216.97 o 
  18   2   1     5111.98     4934.20    478.14 o 
  19   2   1    20690.96    20175.58    722.76 o 
  20   2   1     1849.40     1900.24    128.25 o 
  21   2   1     1542.41     1602.81    122.29 o 
  22   2   1     2516.48     2555.70    171.46 o 
  23   2   1     3182.74     2932.61    165.66 o 
  24   2   1     3988.87     3937.48    387.36 o 
   1   3   1     7801.75     8089.16    179.60 o 
   3   3   1    16379.60    15900.93    194.39 o 
   5   3   1      257.03      296.16     29.37 o 
   6   3   1     9234.21     8466.79    121.50 o 
   7   3   1    15171.42    13877.17    177.91 o 
   8   3   1     2416.93     2331.60     57.95 o 
   9   3   1     1495.01     1500.62     54.90 o 
  11   3   1     3744.42     3787.29     83.45 o 
  12   3   1   133716.22   135606.70   1547.51 o 
  13   3   1    10182.60    10119.98    198.94 o 
  14   3   1    70680.48    69584.70    858.19 o 
  15   3   1      887.07      663.28     54.62 o 
  16   3   1     1170.24     1190.58     71.53 o 
  17   3   1     1489.13     1524.39     82.65 o 
  18   3   1     8961.24     9047.41    265.31 o 
  19   3   1    17014.40    16408.04    388.14 o 
  20   3   1    11664.24    11337.36    633.90 o 
  21   3   1       96.02      116.95     57.53 o 
  22   3   1     6825.78     7261.65    437.49 o 
  23   3   1     2148.91     2123.80    200.25 o 
  24   3   1     9910.96    10021.98    324.31 o 
   1   4   1    81388.11    71800.28   1634.57 o 
   2   4   1     4539.71     4368.53    134.14 o 
   4   4   1    10596.06     9721.15    163.01 o 
   6   4   1     7169.44     7106.37    106.34 o 
   7   4   1    42116.11    41386.28    447.49 o 
   8   4   1     7121.58     6678.93    127.32 o 
   9   4   1    39296.22    39537.88    436.50 o 
  10   4   1    26351.13    26161.41    314.08 o 
  11   4   1    32808.84    32759.61    387.56 o 
  12   4   1     2216.39     2630.75     93.26 o 
  13   4   1    13004.84    12097.90    228.76 o 
  14   4   1       28.49       12.47     22.17 o 
  15   4   1     3390.44     3319.24    114.40 o 
  16   4   1       51.59      221.73     39.90 o 
  17   4   1     6157.75     5882.12    140.44 o 
  18   4   1       62.29        0.63     30.36 o 
  19   4   1     8189.79     7679.78    249.50 o 
  20   4   1       48.20       74.57     50.33 o 
  21   4   1     3314.10     3238.13    191.93 o 
  22   4   1     4453.15     4426.95    200.60 o 
  23   4   1     3266.40     3137.30    202.09 o 
   1   5   1       62.71       71.00     16.47 o 
   2   5   1     3222.30     3447.54     96.87 o 
   3   5   1     4000.33     4134.07    108.51 o 
   4   5   1     3807.95     3719.80    102.55 o 
   5   5   1    40247.92    39120.32    391.74 o 
   6   5   1    72403.27    74420.99    685.77 o 
   7   5   1     4891.35     4958.71     92.56 o 
   8   5   1     1582.23     1672.69     56.15 o 
   9   5   1    26004.57    25530.84    285.36 o 
  10   5   1     4716.20     4919.00     96.36 o 
  11   5   1    17883.34    17556.06    238.13 o 
  12   5   1    43504.26    43505.58    509.89 o 
  13   5   1     1198.45     1267.33     63.46 o 
  14   5   1     3231.26     3390.41    102.67 o 
  15   5   1     1099.50     1153.87     64.39 o 
  16   5   1     5267.39     5257.77    134.71 o 
  17   5   1    13075.20    13058.04    232.60 o 
  18   5   1      256.52      319.14     61.64 o 
  19   5   1    16088.96    15915.65    315.87 o 
  20   5   1     3205.37     3037.70    160.71 o 
  21   5   1    15064.32    14339.80    379.89 o 
  22   5   1     3004.93     2950.84    169.28 o 
   1   6   1    10037.35    10803.35    207.80 o 
   2   6   1     7409.49     7271.61    198.00 o 
   3   6   1    11097.73    10464.23    205.77 o 
   4   6   1    14191.93    13759.65    412.97 o 
   5   6   1     1350.68     1551.59     61.35 o 
   6   6   1    22296.46    21629.45    328.53 o 
   7   6   1    29578.44    29615.64    326.68 o 
   8   6   1    44135.50    42656.71    479.84 o 
   9   6   1     5057.33     5189.67    146.74 o 
  10   6   1     1736.02     1854.17     61.58 o 
  11   6   1     1030.74     1107.08     59.13 o 
  12   6   1    21420.12    20569.81    298.14 o 
  13   6   1     9649.56     9731.53    187.13 o 
  14   6   1    27160.68    26252.57    364.61 o 
  15   6   1     2438.32     2366.24     92.38 o 
  16   6   1      699.43      636.50     54.22 o 
  17   6   1     1662.62     1737.73     84.30 o 
  18   6   1     7677.10     7337.61    185.34 o 
  19   6   1    19421.80    19013.64    363.12 o 
  20   6   1     4977.58     5075.62    211.54 o 
  21   6   1     1854.72     2119.46    146.14 o 
   1   7   1    73127.15    71075.20   1112.86 o 
   2   7   1     3142.05     3233.40    187.00 o 
   3   7   1      187.46      231.78     37.81 o 
   4   7   1     1744.24     1820.53     83.96 o 
   5   7   1    36329.39    34949.48    512.71 o 
   6   7   1    15280.55    16294.41    247.86 o 
   7   7   1    41977.09    41261.95    496.42 o 
   8   7   1     2029.77     2035.93     76.47 o 
   9   7   1     3730.99     3794.10     99.57 o 
  10   7   1    30057.52    29206.95    519.31 o 
  11   7   1    10102.03     9840.78    190.35 o 
  12   7   1     3797.24     3965.22    158.00 o 
  13   7   1    15322.69    15102.79    321.06 o 
  14   7   1     2804.25     2994.16    106.58 o 
  15   7   1      832.01      795.22     61.67 o 
  16   7   1     1275.57     1217.59     74.17 o 
  17   7   1     3992.16     4172.11    131.94 o 
  18   7   1     1227.42     1327.26     82.05 o 
  19   7   1     5882.39     5861.23    163.84 o 
  20   7   1       59.22      135.23     50.20 o 
   1   8   1    12497.05    12391.91    472.85 o 
   2   8   1     9983.63     9764.05    267.06 o 
   3   8   1    16519.29    15350.99    584.39 o 
   4   8   1     7049.74     7152.63    222.84 o 
   5   8   1     6293.70     6985.97    219.66 o 
   6   8   1    11043.04    11034.13    201.27 o 
   7   8   1     4446.85     4480.37    120.69 o 
   8   8   1     3035.02     2986.70     99.14 o 
   9   8   1    17268.22    16286.00    314.05 o 
  10   8   1    13518.04    13882.02    296.28 o 
  11   8   1     7666.66     7866.99    207.86 o 
  12   8   1    25845.85    25020.07    366.37 o 
  13   8   1      597.47      546.48     57.75 o 
  14   8   1    12950.67    12234.00    236.72 o 
  15   8   1      807.14      797.17     65.74 o 
  16   8   1     1410.33     1409.75     83.13 o 
  17   8   1     1431.81     1582.11     89.44 o 
  18   8   1     3134.94     3053.75    137.49 o 
  19   8   1     5055.68     5042.90    179.56 o 
   1   9   1     5218.39     5193.23    196.13 o 
   2   9   1      521.74      391.34     67.55 o 
   3   9   1     8577.42     8377.47    258.96 o 
   4   9   1    17715.51    17604.28    407.59 o 
   5   9   1     1911.10     1940.02    121.05 o 
   6   9   1    12226.08    11974.83    252.31 o 
   7   9   1     2396.01     2327.52    105.70 o 
   8   9   1    23773.56    22866.12    411.10 o 
   9   9   1      626.57      631.46     82.49 o 
  10   9   1     3409.90     3202.49    158.67 o 
  11   9   1     3169.20     3405.41    239.49 o 
  12   9   1    12784.09    12315.27    470.07 o 
  13   9   1     1353.44     1198.02    112.06 o 
  14   9   1    11240.45    11288.99    333.90 o 
  15   9   1     3042.82     3059.65    133.25 o 
  16   9   1     1657.92     1493.09    101.67 o 
  17   9   1      835.21      783.82     80.34 o 
   1  10   1    35267.50    34660.54    720.93 o 
   2  10   1     1200.15     1391.66    116.32 o 
   3  10   1     1991.64     2216.33    136.75 o 
   4  10   1      457.19      500.30     77.89 o 
   5  10   1    18904.64    19685.53    587.25 o 
   6  10   1     3107.68     3100.91    127.09 o 
   7  10   1    12254.10    12350.21    269.10 o 
   8  10   1    10581.85    10562.33    310.58 o 
   9  10   1      470.31      493.25     78.14 o 
  10  10   1     7644.96     7361.04    258.01 o 
  11  10   1     1293.24     1340.12    140.78 o 
  12  10   1     1430.09     1648.72    129.94 o 
  13  10   1     4457.06     4320.49    204.64 o 
  14  10   1      889.43     1181.54    332.36 o 
   1  11   1     3513.95     3540.02    186.17 o 
   2  11   1      371.65      303.68     75.26 o 
   3  11   1    12991.11    12562.32    361.22 o 
   4  11   1      168.69      163.76     61.77 o 
   5  11   1     2431.40     2472.57    119.53 o 
   6  11   1     7847.88     8220.21    221.93 o 
   7  11   1     4560.05     4545.90    204.93 o 
   8  11   1      391.73      439.46     81.40 o 
   9  11   1     7510.28     7620.86    272.88 o 
  10  11   1    11935.83    11473.78    348.06 o 
  11  11   1      355.46      459.83     94.93 o 
   1  12   1     6742.02     7332.63    281.56 o 
   2  12   1      428.02      605.63     96.90 o 
   3  12   1     5787.98     5292.86    326.55 o 
   4  12   1     6193.31     5872.87    287.50 o 
   5  12   1      373.74      483.03     69.59 o 
   0   0   2   329823.09   356197.81   6945.81 o 
   4   0   2     3504.24     3678.47     64.40 o 
   6   0   2   118214.73   124998.29   1370.54 o 
  10   0   2      138.27      208.72     30.73 o 
  12   0   2    51042.32    51088.29    615.80 o 
  14   0   2    14715.98    15713.56    312.67 o 
  16   0   2     8693.00     9013.43    348.38 o 
  18   0   2    50573.73    51211.50   1197.93 o 
  20   0   2     4925.39     5265.76    295.94 o 
  22   0   2     2678.64     3001.73    230.90 o 
  24   0   2     2362.54     2230.22    213.86 o 
   0   1   2    40457.00    39576.99   1012.38 o 
   1   1   2    15857.42    15801.52    204.01 o 
   2   1   2    24138.09    24481.15    259.49 o 
   3   1   2    19549.47    20096.93    212.15 o 
   4   1   2      193.93      244.33     19.97 o 
   5   1   2   109010.89   113518.55   1654.23 o 
   6   1   2    52734.53    54915.74    494.41 o 
   7   1   2    30203.24    29956.92    289.02 o 
   8   1   2    54147.69    53873.29    569.05 o 
   9   1   2      880.35      946.84     32.48 o 
  10   1   2     5233.98     5502.00     87.64 o 
  11   1   2     2608.46     3090.03    253.49 o 
  12   1   2    20673.71    20434.60    228.80 o 
  13   1   2    64490.04    64737.81    608.71 o 
  14   1   2     6321.07     6483.04    123.91 o 
  15   1   2     2278.68     2335.92     90.22 o 
  16   1   2     1128.16     1155.90     68.25 o 
  17   1   2       22.80       62.39     52.54 o 
  18   1   2    21792.16    22109.40    586.08 o 
  19   1   2    32401.31    32653.87    767.21 o 
  20   1   2    37038.54    37100.88   1151.60 o 
  21   1   2     9015.58     9286.80    284.55 o 
  22   1   2      551.63      682.21    106.81 o 
  23   1   2      153.65      192.92     65.10 o 
  24   1   2     3752.61     3916.31    315.96 o 
   0   2   2    75036.01    73492.81   2421.25 o 
   1   2   2     3582.94     3560.29     79.05 o 
   2   2   2    49234.47    50357.30    454.26 o 
   3   2   2     1483.94     1575.11     34.99 o 
   4   2   2     5935.97     5822.65     69.54 o 
   5   2   2   120007.56   121285.37    952.96 o 
   6   2   2    61789.82    61784.44    556.70 o 
   7   2   2    79848.56    80645.24    719.13 o 
   8   2   2    61047.00    60471.59    550.92 o 
   9   2   2     6662.92     6613.02     99.25 o 
  10   2   2    23541.87    23404.91    251.64 o 
  12   2   2     9035.84     9044.38    130.05 o 
  14   2   2    12271.59    12240.61    192.11 o 
  15   2   2     4464.60     4148.65    123.56 o 
  16   2   2     9524.81    10084.96    341.72 o 
  17   2   2       61.06       63.47     32.81 o 
  18   2   2    46783.38    47734.78    897.02 o 
  19   2   2     9016.36     9323.79    276.26 o 
  20   2   2    22855.61    24120.85    580.38 o 
  21   2   2     3093.76     3204.83    165.68 o 
  22   2   2        9.73      -31.00     39.91 o 
  23   2   2      527.20      479.27     83.92 o 
  24   2   2     5154.73     5198.44    226.98 o 
   0   3   2   198576.39   193652.91   9411.23 o 
   4   3   2     8625.57     8480.44     97.98 o 
   5   3   2    34269.51    32282.08    315.88 o 
   6   3   2    28870.88    28497.76    286.44 o 
   7   3   2    11733.52    10933.53    167.87 o 
   8   3   2     1054.66     1144.69     45.90 o 
  10   3   2     1315.08     1369.65     44.65 o 
  11   3   2     3029.30     3180.72     69.93 o 
  12   3   2    11395.35    11560.06    158.35 o 
  13   3   2     3448.71     3514.50     78.21 o 
  14   3   2     7054.50     7130.99    142.76 o 
  15   3   2    19096.33    18294.22    266.57 o 
  16   3   2      235.01      286.01     60.22 o 
  17   3   2     7713.22     7937.94    217.27 o 
  18   3   2    27316.47    27108.28    431.37 o 
  19   3   2     1571.87     1756.13    123.56 o 
  20   3   2     1459.81     1648.85    121.14 o 
  21   3   2     3173.93     3172.45    327.79 o 
  22   3   2     1770.70     1592.17    125.96 o 
  23   3   2     1013.89      968.34    106.70 o 
  24   3   2     1306.10     1334.36    128.31 o 
   1   4   2     2111.66     2169.12     82.69 o 
   3   4   2     9635.67     9438.21    143.18 o 
   4   4   2     1270.06     1330.00     42.54 o 
   6   4   2     7296.64     7554.79    114.45 o 
   7   4   2    10803.73     9987.97    153.72 o 
   8   4   2    40686.48    40204.05    398.83 o 
  10   4   2     1143.35     1298.50     46.03 o 
  11   4   2    13154.52    12881.50    172.87 o 
  12   4   2    19064.04    18546.29    263.45 o 
  13   4   2    40155.91    39268.89    466.85 o 
  14   4   2     2427.53     2280.50     80.13 o 
  15   4   2      651.92      628.64     81.13 o 
  16   4   2     9618.34     9554.75    182.60 o 
  17   4   2     7523.53     7243.34    184.30 o 
  18   4   2     2269.37     2152.46    102.39 o 
  19   4   2    14755.88    13967.82    351.11 o 
  20   4   2    17264.01    15681.43    386.47 o 
  21   4   2     3544.34     3606.29    177.58 o 
  22   4   2      563.90      516.45     82.69 o 
  23   4   2      476.08      458.93     84.88 o 
   0   5   2    16185.85    14850.92    298.63 o 
   2   5   2     2024.08     2132.45     64.85 o 
   3   5   2     7454.88     7751.37    135.49 o 
   4   5   2    12003.52    11441.84    206.61 o 
   5   5   2    75305.06    74700.63    781.18 o 
   6   5   2    31406.27    30923.58    326.88 o 
   7   5   2   107677.57   106811.42   1036.96 o 
   8   5   2    43534.14    42483.14    419.29 o 
   9   5   2    21281.47    21138.40    248.68 o 
  10   5   2     8805.57     9025.91    140.29 o 
  11   5   2    14673.88    14304.71    193.03 o 
  12   5   2     1372.68     1266.00     60.91 o 
  13   5   2    12899.81    12565.94    211.12 o 
  14   5   2     2740.47     2845.57     92.85 o 
  15   5   2     2844.77     2786.19     95.34 o 
  16   5   2    11670.27    11635.51    213.55 o 
  17   5   2     2456.71     2500.37     94.62 o 
  18   5   2    22837.89    22090.76    501.86 o 
  19   5   2     2385.43     2282.84    151.72 o 
  20   5   2     8220.25     8314.49    270.89 o 
  21   5   2     5994.31     5701.07    450.83 o 
  22   5   2     1817.47     1726.83    133.15 o 
   0   6   2    35936.94    34383.63    771.79 o 
   2   6   2    10895.99    10684.12    178.65 o 
   3   6   2    17075.87    16509.62    282.21 o 
   4   6   2    27056.54    26179.19    464.38 o 
   5   6   2    61188.09    58915.55    767.42 o 
   6   6   2    53446.59    52327.85    730.12 o 
   7   6   2    63445.46    61373.74    596.58 o 
   8   6   2    52530.58    51484.15    514.42 o 
   9   6   2     6377.92     6398.96    118.00 o 
  10   6   2      770.80      837.05     44.11 o 
  11   6   2      484.08      555.30     38.19 o 
  12   6   2     2053.31     1997.33     78.56 o 
  13   6   2     7777.56     7670.48    162.53 o 
  14   6   2     2286.25     2369.84     89.44 o 
  15   6   2    11904.89    11055.10    266.04 o 
  16   6   2    14603.78    14658.82    254.10 o 
  17   6   2     9208.61     8885.60    191.04 o 
  18   6   2    17478.20    17168.39    290.68 o 
  19   6   2     1977.09     2151.66    112.19 o 
  20   6   2    19468.67    18443.79    361.81 o 
  21   6   2     1145.40     1068.76    111.05 o 
   0   7   2     2028.37     2388.46    114.05 o 
   1   7   2     2885.68     2918.42    127.86 o 
   2   7   2    11200.79    10835.70    397.79 o 
   3   7   2     2277.28     2225.19     92.47 o 
   4   7   2     2387.51     2331.32     95.85 o 
   5   7   2    12465.51    12369.22    245.83 o 
   6   7   2     1976.50     2090.14     76.54 o 
   7   7   2    18248.57    17808.77    266.78 o 
   8   7   2     1027.31      909.57    103.43 o 
   9   7   2      570.60      607.15     46.47 o 
  10   7   2    10708.97    10580.21    223.06 o 
  11   7   2     7502.03     7785.56    165.37 o 
  12   7   2      625.63      825.77     58.82 o 
  13   7   2    15565.25    15272.95    258.39 o 
  14   7   2     4396.02     4394.15    127.75 o 
  15   7   2     3113.43     3387.55    171.61 o 
  16   7   2       46.29       50.59     30.28 o 
  17   7   2    10981.01    10851.93    221.64 o 
  18   7   2     4459.19     4430.37    139.86 o 
  19   7   2    11249.48    10739.48    262.23 o 
  20   7   2       64.87      179.77     63.95 o 
   0   8   2     6245.04     6290.96    296.49 o 
   1   8   2    21693.54    22078.94    460.17 o 
   2   8   2    17295.26    17468.71    319.48 o 
   3   8   2     1769.20     1640.24     86.50 o 
   4   8   2     1811.16     1709.90     88.84 o 
   5   8   2    15360.08    15202.32    295.05 o 
   6   8   2     9766.85     9382.21    219.53 o 
   7   8   2    22543.39    23225.77    477.63 o 
   8   8   2    12430.21    12244.64    219.64 o 
   9   8   2     3101.73     2970.65    113.09 o 
  10   8   2      307.36      317.02     53.18 o 
  11   8   2     8135.41     8222.31    215.31 o 
  12   8   2      405.59      433.82     49.94 o 
  13   8   2     7972.07     7882.62    196.79 o 
  14   8   2     9984.92    10123.63    216.73 o 
  15   8   2     3090.75     3217.44    116.05 o 
  16   8   2     2854.35     2832.88    111.77 o 
  17   8   2     1617.90     1559.12     88.89 o 
  18   8   2     5044.19     4743.41    150.25 o 
   0   9   2    15183.79    15354.38    531.59 o 
   1   9   2    19467.12    18642.23    643.42 o 
   2   9   2     7599.52     7595.69    244.49 o 
   3   9   2     8102.83     7792.69    422.93 o 
   4   9   2    17956.55    17740.42    413.60 o 
   5   9   2    13707.63    13500.57    493.15 o 
   6   9   2    11326.83    10932.16    213.19 o 
   7   9   2    17427.48    17198.29    283.96 o 
   8   9   2    15783.54    15929.75    272.79 o 
   9   9   2     2454.42     2600.13    152.67 o 
  10   9   2      155.93      172.43     75.00 o 
  11   9   2     6091.35     6353.36    194.66 o 
  12   9   2     4360.91     4375.80    162.47 o 
  13   9   2     1833.77     1863.66    108.71 o 
  14   9   2     1615.01     1644.57    107.08 o 
  15   9   2      640.42      659.27     63.84 o 
  16   9   2    14868.46    14468.05    278.07 o 
   0  10   2     4199.57     3981.06    261.78 o 
   1  10   2     2594.87     2802.56    358.26 o 
   2  10   2     1414.52     1405.66    116.34 o 
   3  10   2    11225.92    10682.55    315.08 o 
   4  10   2     1355.47     1407.61    113.78 o 
   5  10   2     8580.31     9038.92    284.79 o 
   6  10   2     2143.20     2064.66    105.18 o 
   7  10   2     6503.67     6749.33    192.24 o 
   8  10   2       21.97       45.76     45.54 o 
   9  10   2     2663.69     2645.54    152.77 o 
  10  10   2     5159.11     5110.80    343.50 o 
  11  10   2     3274.29     3203.13    170.49 o 
  12  10   2     3344.93     3234.72    219.09 o 
  13  10   2     3915.08     4121.51    199.31 o 
  14  10   2     1004.10      831.72    106.22 o 
   0  11   2     7544.40     7483.84    381.52 o 
   1  11   2     3604.80     3479.49    184.99 o 
   2  11   2    15594.20    15745.88    417.53 o 
   3  11   2     1617.23     1651.79    225.64 o 
   4  11   2     3001.60     2816.17    200.37 o 
   5  11   2     4415.86     4405.45    160.49 o 
   6  11   2      700.12      723.12     75.58 o 
   7  11   2     5780.64     5878.32    232.00 o 
   8  11   2     1887.46     2133.17    143.98 o 
   9  11   2     1101.47     1191.74    114.83 o 
  10  11   2      240.62      198.82     67.53 o 
  11  11   2     3253.12     3036.97    295.47 o 
   0  12   2     2036.55     1785.14    203.63 o 
   1  12   2    12868.56    12597.25    381.65 o 
   2  12   2     1619.57     1623.05    141.49 o 
   3  12   2     3185.17     3573.86    196.74 o 
   4  12   2     4150.67     4217.25    210.43 o 
   5  12   2     1419.58     1607.03    171.35 o 
   2   0   3     9282.63    10078.37    175.84 o 
   4   0   3     1878.86     1920.66     45.79 o 
   6   0   3   119085.59   120718.26   1335.42 o 
   8   0   3     1989.86     2008.94     88.84 o 
  10   0   3     2318.50     2239.25     60.61 o 
  14   0   3    16772.08    16655.31    435.74 o 
  16   0   3     3789.83     3498.84    135.49 o 
  18   0   3    12908.37    13027.44    458.79 o 
  20   0   3    33753.75    33428.02    898.96 o 
  22   0   3     2849.35     3209.19    237.72 o 
  24   0   3     9878.47    10309.26    456.98 o 
   1   1   3    29880.23    29792.11    357.85 o 
   2   1   3    25868.75    25884.76    320.81 o 
   3   1   3     6425.16     6560.11     87.53 o 
   4   1   3    44351.29    45587.05    371.85 o 
   6   1   3   210639.84   215266.13   3084.60 o 
   7   1   3    68068.88    67253.56   1160.64 o 
   8   1   3    19628.99    19340.83    206.08 o 
   9   1   3     7111.46     7269.62    103.48 o 
  10   1   3     1332.72     1475.79     42.73 o 
  11   1   3     1157.85     1185.02     45.87 o 
  12   1   3     1147.75     1204.05     43.08 o 
  14   1   3    29427.11    29314.51    357.48 o 
  15   1   3     9074.94     9295.31    162.06 o 
  16   1   3     2828.07     2815.75    103.79 o 
  17   1   3     4745.01     4951.29    169.95 o 
  18   1   3     1289.70     1665.33    115.16 o 
  19   1   3    45647.88    46033.83    788.96 o 
  20   1   3     3177.60     3273.50    283.67 o 
  21   1   3     1248.15     1409.57    115.14 o 
  22   1   3      675.51      691.22     89.90 o 
  23   1   3      376.17      411.64     81.51 o 
  24   1   3     1424.44     1460.31    128.19 o 
   1   2   3    11295.88    11241.29    145.22 o 
   2   2   3    34092.38    33477.78    364.74 o 
   3   2   3     9627.17     9785.96    101.72 o 
   4   2   3    12240.44    12327.43    123.57 o 
   5   2   3    40480.21    40138.73    337.99 o 
   6   2   3   224141.42   235217.91   1805.81 o 
   7   2   3   135731.67   138086.19   1278.68 o 
   8   2   3    40806.59    43738.20    414.79 o 
   9   2   3     8567.58     8970.23    123.99 o 
  10   2   3       91.49      182.38     46.58 o 
  11   2   3    11876.11    11783.44    155.60 o 
  12   2   3      219.62      281.96     62.89 o 
  13   2   3     1538.88     1625.57     52.08 o 
  14   2   3    21214.02    20466.48    242.96 o 
  15   2   3     4628.50     4482.22    134.73 o 
  16   2   3     8149.11     7458.40    177.07 o 
  17   2   3    29087.23    29477.42    512.05 o 
  18   2   3     2522.20     2526.92    135.66 o 
  19   2   3    67288.46    66212.61   1054.01 o 
  20   2   3     7916.08     7983.67    601.60 o 
  21   2   3     4156.42     3956.04    217.54 o 
  22   2   3     2523.14     2478.27    275.01 o 
  23   2   3      661.91      654.59    108.51 o 
  24   2   3     1185.11     1233.31    118.71 o 
   1   3   3    41665.70    41255.65    448.18 o 
   3   3   3    18609.43    19540.29    208.27 o 
   4   3   3    14183.68    14666.99    148.60 o 
   6   3   3    97259.91    99487.79    798.99 o 
   7   3   3    99871.93   102209.34    899.49 o 
   8   3   3    10035.76    10306.02    136.46 o 
   9   3   3    14234.09    14588.80    178.24 o 
  10   3   3     2260.59     2234.46     58.17 o 
  11   3   3     4007.01     3840.68     80.42 o 
  13   3   3    18500.18    18398.45    225.70 o 
  14   3   3     4252.65     4344.86    107.92 o 
  15   3   3     3509.92     3554.92     99.23 o 
  16   3   3     1218.47     1292.34    103.88 o 
  17   3   3      642.65      644.72     74.43 o 
  18   3   3    20848.97    20281.54    375.69 o 
  19   3   3    19905.14    20300.87    443.60 o 
  20   3   3    24350.13    24305.20   1039.06 o 
  21   3   3      585.61      703.32    150.89 o 
  22   3   3      399.92      275.72     70.45 o 
  23   3   3     2571.36     2397.75    235.95 o 
  24   3   3     1538.34     1560.66    134.28 o 
   2   4   3     4060.29     4113.30    111.24 o 
   3   4   3     2652.02     2791.16     69.27 o 
   4   4   3    13204.08    13459.36    163.65 o 
   5   4   3     6526.63     6547.15     89.70 o 
   6   4   3     7803.84     7992.72    114.64 o 
   7   4   3    79187.55    78706.40    717.97 o 
   8   4   3    29248.47    28907.92    306.30 o 
   9   4   3     4976.89     5096.07     93.57 o 
  10   4   3    17721.69    18104.57    219.07 o 
  11   4   3     2315.18     2344.32     93.78 o 
  12   4   3     1099.25     1113.71     47.43 o 
  13   4   3     7731.56     7686.70    132.13 o 
  14   4   3     3009.28     2964.37     92.13 o 
  15   4   3    13040.99    12850.32    215.99 o 
  16   4   3     1457.91     1559.53     70.71 o 
  17   4   3     3243.85     3382.69    123.56 o 
  18   4   3       89.19      118.64     39.76 o 
  19   4   3    18718.78    18162.68    339.63 o 
  20   4   3      397.10      455.07     76.60 o 
  21   4   3     3997.26     4001.99    236.19 o 
  22   4   3    10113.33     9777.13    342.82 o 
  23   4   3      714.83      787.28     99.49 o 
   1   5   3    22318.86    21635.80    285.71 o 
   2   5   3    14430.06    14235.78    250.52 o 
   3   5   3     1378.90     1505.36     91.02 o 
   4   5   3     1518.60     1601.25     56.46 o 
   5   5   3    23851.22    23141.75    262.15 o 
   6   5   3   112231.74   112199.14   1000.99 o 
   7   5   3    42131.45    42285.75    425.84 o 
   8   5   3      861.03     1014.15     43.91 o 
   9   5   3    24618.39    24760.61    281.25 o 
  10   5   3     3413.85     3485.46     82.00 o 
  11   5   3    14416.44    14021.55    191.86 o 
  12   5   3     1748.45     1874.77     62.75 o 
  13   5   3     4289.83     4245.55    112.53 o 
  14   5   3    13118.09    13236.59    223.66 o 
  15   5   3     1360.98     1277.86     67.83 o 
  16   5   3     1259.61     1233.35     68.62 o 
  17   5   3    13655.70    13463.90    273.68 o 
  18   5   3      197.31      233.95     58.32 o 
  19   5   3    31363.01    30370.98    489.78 o 
  20   5   3    12009.04    11820.74    329.71 o 
  21   5   3    20485.65    19551.34    794.82 o 
  22   5   3     1092.07     1057.70    125.50 o 
   1   6   3    13675.07    14155.78    219.25 o 
   2   6   3     4453.08     4373.86    125.07 o 
   3   6   3     2537.76     2621.63     79.45 o 
   4   6   3    27929.08    27594.19    374.75 o 
   5   6   3     1315.33     1446.07    127.24 o 
   6   6   3    23906.07    23874.04    316.79 o 
   7   6   3    49667.34    48979.49    565.24 o 
   8   6   3    46273.50    45504.66    465.16 o 
   9   6   3      190.01      245.14     28.13 o 
  10   6   3      161.53      170.66     25.28 o 
  11   6   3     9423.16     9327.79    153.86 o 
  12   6   3     2826.47     2640.05     91.78 o 
  13   6   3     9208.29     9309.07    182.57 o 
  14   6   3     6495.41     6251.54    148.22 o 
  15   6   3     4463.27     4279.54    123.18 o 
  16   6   3      447.00      473.45     50.11 o 
  17   6   3      896.30      908.64     73.43 o 
  18   6   3    11110.06    10883.95    335.34 o 
  19   6   3    32855.32    31460.94    509.82 o 
  20   6   3     3143.50     3091.06    136.31 o 
  21   6   3     2745.72     2899.96    165.60 o 
   1   7   3    27324.70    26444.19    356.70 o 
   2   7   3     6569.89     6040.95    135.74 o 
   3   7   3     2757.55     2667.08     86.71 o 
   4   7   3     2039.26     2115.58     91.98 o 
   5   7   3    28308.67    27112.76    495.06 o 
   6   7   3    10757.22    11213.83    196.66 o 
   7   7   3     8060.12     7607.48    155.63 o 
   8   7   3     1672.03     1650.83     70.83 o 
   9   7   3     2750.04     2783.88     92.31 o 
  10   7   3     7479.81     7427.18    139.08 o 
  11   7   3     1511.17     1634.25     76.48 o 
  12   7   3     1566.14     1524.60     74.05 o 
  13   7   3    16606.33    16170.46    267.41 o 
  14   7   3      213.96      385.50     51.87 o 
  15   7   3     1502.51     1424.20     84.73 o 
  16   7   3      814.64      894.37     66.09 o 
  17   7   3     8382.12     8326.11    190.36 o 
  18   7   3     2200.15     2149.33     98.65 o 
  19   7   3     6108.82     6369.76    197.90 o 
  20   7   3     1192.19     1401.90     99.95 o 
   1   8   3    17086.07    16664.44    268.53 o 
   2   8   3    19520.62    19822.56    351.78 o 
   3   8   3     1158.19     1126.20     83.11 o 
   4   8   3     2469.91     2398.92    156.68 o 
   5   8   3    16604.43    15776.67    304.41 o 
   6   8   3    20449.67    20574.60    307.23 o 
   7   8   3    12667.34    12612.16    223.99 o 
   8   8   3     2113.44     2146.43     86.94 o 
   9   8   3    29440.71    28327.42    391.72 o 
  10   8   3    20405.04    20448.81    313.81 o 
  11   8   3     7009.95     6848.78    194.48 o 
  12   8   3     4238.80     4163.90    129.55 o 
  13   8   3     1105.72      959.99     67.68 o 
  14   8   3     3121.21     3215.41    114.30 o 
  15   8   3       93.88       81.61     35.05 o 
  16   8   3      413.34      458.30     54.46 o 
  17   8   3     3666.20     3765.76    131.17 o 
  18   8   3     3696.45     3647.56    131.36 o 
   1   9   3     2581.86     2579.61    181.70 o 
   2   9   3      349.61      521.81     59.76 o 
   3   9   3     7682.15     7604.72    203.24 o 
   4   9   3    28209.95    26962.10    455.29 o 
   5   9   3      758.90      808.90     72.87 o 
   6   9   3    27324.03    26693.41    383.59 o 
   7   9   3    17517.60    17410.48    340.38 o 
   8   9   3    38802.97    37727.64    558.01 o 
   9   9   3     1286.76     1336.56     76.08 o 
  10   9   3      262.51      207.76     53.76 o 
  11   9   3    12009.66    12063.82    281.03 o 
  12   9   3     2512.73     2593.65    124.55 o 
  13   9   3      687.58      783.08     77.69 o 
  14   9   3      854.82      898.38     82.97 o 
  15   9   3     7701.14     7790.32    191.79 o 
  16   9   3     1716.39     1834.73     97.41 o 
   1  10   3     1992.80     2234.55    152.74 o 
   2  10   3     4136.61     4133.70    261.76 o 
   3  10   3     2551.10     2725.19    153.44 o 
   4  10   3     1338.39     1324.49    134.01 o 
   5  10   3    31099.35    30376.84    623.26 o 
   6  10   3     6510.48     6598.40    199.51 o 
   7  10   3     1108.50     1205.28     76.43 o 
   8  10   3     2855.34     2965.38    113.29 o 
   9  10   3     2198.90     1996.26    112.40 o 
  10  10   3     1861.88     2003.81    114.03 o 
  11  10   3     1954.66     2046.50    116.86 o 
  12  10   3     3261.05     3085.85    143.00 o 
  13  10   3     4552.38     4534.82    302.73 o 
  14  10   3     2844.28     2717.19    138.82 o 
   1  11   3      398.21      544.92     89.88 o 
   2  11   3     5282.68     5153.58    222.22 o 
   3  11   3     2875.29     2679.51    160.67 o 
   4  11   3     2202.45     2275.66    151.15 o 
   5  11   3     1012.78     1102.59    100.79 o 
   6  11   3      486.89      611.81     72.57 o 
   7  11   3     3909.59     3731.16    149.31 o 
   8  11   3     4620.16     4357.51    202.25 o 
   9  11   3     8010.08     7581.21    582.47 o 
  10  11   3    10440.64    10418.54    331.57 o 
   1  12   3       63.28       88.70     64.18 o 
   2  12   3      257.60      320.56     83.80 o 
   3  12   3     9806.24     9715.13    438.15 o 
   4  12   3     8195.34     7871.36    292.46 o 
   0   0   4   492336.41   512590.44   9911.67 o 
   2   0   4    60240.11    60522.46    862.66 o 
   4   0   4     3272.07     3357.58     67.83 o 
   6   0   4    66898.02    64784.05    752.61 o 
   8   0   4    44569.33    45486.90    543.03 o 
  10   0   4    10212.48     9987.31    285.54 o 
  12   0   4    41634.19    42127.52    667.89 o 
  14   0   4     7096.49     7428.83    450.42 o 
  16   0   4    13071.57    12328.64    285.46 o 
  18   0   4    44826.43    44524.94   1072.55 o 
  20   0   4     3388.87     3027.34    224.25 o 
  22   0   4       46.81      118.64     77.96 o 
  24   0   4     3797.18     4277.40    292.18 o 
   0   1   4    50593.04    49498.17   1482.87 o 
   1   1   4    28510.90    28600.71    314.98 o 
   3   1   4    46047.88    45513.19    417.33 o 
   4   1   4      581.60      639.25     22.73 o 
   5   1   4    57824.51    57005.73    543.77 o 
   6   1   4     5179.98     5577.12     72.73 o 
   7   1   4    21392.75    20544.32    192.98 o 
   8   1   4     9977.94    10138.50    114.80 o 
   9   1   4     1367.07     1407.75     31.68 o 
  10   1   4     6368.85     6587.45    101.53 o 
  11   1   4    17020.85    16730.51    196.62 o 
  12   1   4    17296.04    16742.60    200.85 o 
  13   1   4    63212.22    62950.61    671.59 o 
  14   1   4     1453.44     1398.06     59.89 o 
  15   1   4    23685.74    23872.54    315.06 o 
  16   1   4     1470.90     1522.46     65.14 o 
  17   1   4      518.18      617.44     56.83 o 
  18   1   4    12176.07    12536.04    316.79 o 
  19   1   4    19584.22    18715.34    481.33 o 
  20   1   4    16850.81    17566.90    579.62 o 
  21   1   4      494.67      542.80     80.29 o 
  22   1   4     1406.05     1341.94    115.89 o 
  23   1   4     1908.91     1908.33    136.72 o 
  24   1   4     3502.40     3350.84    183.74 o 
   0   2   4    10671.33    10438.81    203.23 o 
   1   2   4    17465.88    17641.88    215.66 o 
   2   2   4    43089.81    42673.76    461.22 o 
   3   2   4     6737.63     6755.87     84.47 o 
   4   2   4     5334.66     5503.64     76.76 o 
   6   2   4    44214.66    44822.50    377.36 o 
   7   2   4    73671.72    76703.66    628.79 o 
   8   2   4    39103.34    41067.46    366.40 o 
   9   2   4     2987.00     3264.05     67.73 o 
  10   2   4     9204.74     9135.39    129.98 o 
  12   2   4      778.27      960.74     48.73 o 
  13   2   4    16603.05    16790.25    210.24 o 
  14   2   4     5999.27     5851.33    123.38 o 
  15   2   4     7968.65     8063.62    152.54 o 
  16   2   4     5411.61     5352.48    148.68 o 
  17   2   4      318.18      322.50     49.24 o 
  18   2   4    49755.71    47720.25    655.41 o 
  19   2   4     1131.80     1218.65    149.26 o 
  20   2   4    11244.69    10862.94    306.74 o 
  21   2   4     2479.70     2821.92    155.83 o 
  22   2   4      733.21      753.23     94.69 o 
  23   2   4      760.14      813.23    159.38 o 
  24   2   4     6610.79     6465.49    252.53 o 
   0   3   4   173605.70   159752.97   5393.04 o 
   1   3   4     3279.12     3296.96     72.75 o 
   2   3   4    25820.28    25196.55    435.43 o 
   3   3   4    26747.98    27230.33    274.74 o 
   4   3   4    14559.80    14904.25    153.63 o 
   5   3   4    45143.73    44945.70    387.02 o 
   6   3   4    47012.84    47208.01    402.72 o 
   7   3   4    66501.52    66825.90    555.28 o 
   8   3   4    44007.13    45901.59    398.63 o 
   9   3   4     1677.83     1706.20     49.98 o 
  10   3   4     3824.39     3871.16     79.57 o 
  11   3   4     6299.54     5892.72    103.98 o 
  12   3   4    30092.70    30156.07    327.18 o 
  13   3   4       38.06       80.43     37.19 o 
  14   3   4     3274.74     3149.50     85.49 o 
  15   3   4    10215.82    10408.22    215.75 o 
  16   3   4     1378.07     1336.62     83.10 o 
  17   3   4     3581.48     3398.11    122.69 o 
  18   3   4    20385.24    19884.15    349.50 o 
  19   3   4     1223.91     1195.85     84.04 o 
  20   3   4     8578.13     8765.74    272.39 o 
  21   3   4      196.20      259.79     65.89 o 
  22   3   4     1141.90     1083.32    135.68 o 
  23   3   4      382.41      399.09     80.07 o 
   0   4   4   132406.66   130971.33   3971.59 o 
   2   4   4     6153.90     5890.62    110.38 o 
   3   4   4    14217.67    14570.44    204.94 o 
   4   4   4     6086.82     6001.70    112.49 o 
   5   4   4    32182.97    33098.10    302.19 o 
   7   4   4    24067.66    25101.56    243.91 o 
   8   4   4     2566.00     2403.69     70.07 o 
   9   4   4     1669.51     1685.79     52.26 o 
  10   4   4     3524.13     3756.20     81.85 o 
  11   4   4    36920.40    35961.91    377.61 o 
  12   4   4    12381.14    12312.06    175.21 o 
  13   4   4    97507.98    95360.17    884.28 o 
  14   4   4     2602.38     2956.37     92.10 o 
  15   4   4     5734.85     5888.68    135.15 o 
  16   4   4      311.19      303.21     45.02 o 
  17   4   4     2231.42     2203.02    100.45 o 
  18   4   4      837.57      890.85     73.74 o 
  19   4   4    20411.21    20105.81    362.91 o 
  20   4   4     9475.11     9090.97    590.09 o 
  21   4   4     3591.13     3537.05    173.86 o 
  22   4   4      134.98      151.15     60.81 o 
  23   4   4     2693.73     2545.87    156.57 o 
   0   5   4    47242.93    46662.57    751.39 o 
   1   5   4    22341.47    22261.79    294.38 o 
   2   5   4     1772.13     1961.20    157.22 o 
   3   5   4     7199.77     7223.63    135.59 o 
   4   5   4     6921.00     7173.89    133.68 o 
   5   5   4    54778.65    54217.02    575.53 o 
   6   5   4    21329.01    21466.40    223.24 o 
   7   5   4    91069.88    90060.66    755.88 o 
   8   5   4    19002.48    19415.52    234.05 o 
   9   5   4     4766.63     4804.22     96.98 o 
  10   5   4     5872.76     5619.16    107.07 o 
  11   5   4     6943.02     6746.28    121.86 o 
  12   5   4     6724.23     6771.23    124.72 o 
  13   5   4    28539.32    28070.54    369.51 o 
  14   5   4     2124.87     2131.43     82.50 o 
  15   5   4     2861.02     2831.13     96.24 o 
  16   5   4     3870.59     3692.47    112.31 o 
  17   5   4     4348.04     4385.81    160.35 o 
  18   5   4    24787.93    23962.50    409.24 o 
  19   5   4     6550.26     6486.23    189.56 o 
  20   5   4     6996.39     6917.02    200.99 o 
  21   5   4     2465.76     2559.86    269.89 o 
  22   5   4      916.70      939.66    105.52 o 
   0   6   4    44509.64    43045.20    720.78 o 
   1   6   4     3333.90     3449.52     94.14 o 
   2   6   4    14232.93    13989.22    219.43 o 
   3   6   4    18047.64    18065.29    261.08 o 
   4   6   4    34506.12    34001.88    421.37 o 
   5   6   4    40878.01    40709.55    487.01 o 
   6   6   4    34294.26    34839.78    434.95 o 
   7   6   4    24442.96    25391.00    621.51 o 
   8   6   4     2046.52     2182.16     75.19 o 
   9   6   4      272.05      345.49     31.97 o 
  10   6   4     1861.94     1914.48     80.49 o 
  11   6   4     1719.21     1772.93     73.42 o 
  12   6   4      751.27      793.29     46.87 o 
  13   6   4     2699.43     2813.91     94.91 o 
  14   6   4     4818.33     4718.89    127.18 o 
  15   6   4    16361.16    15704.91    262.89 o 
  16   6   4    14828.21    14668.29    254.73 o 
  17   6   4     3706.01     3774.72    121.80 o 
  18   6   4    15895.55    15819.84    319.07 o 
  19   6   4     2355.94     2317.32    116.27 o 
  20   6   4    11200.75    10630.54    260.29 o 
  21   6   4     1181.87     1095.71    247.62 o 
   1   7   4     2986.19     3176.72    109.40 o 
   2   7   4    20922.20    20145.00    295.50 o 
   3   7   4     2248.19     2472.20     84.49 o 
   4   7   4     6512.81     6659.53    145.14 o 
   5   7   4     8408.45     8395.89    198.58 o 
   6   7   4     3726.12     3673.66    105.32 o 
   7   7   4     7189.99     7493.02    315.04 o 
   8   7   4    12582.19    12635.90    218.42 o 
   9   7   4     1646.18     1554.46     71.24 o 
  10   7   4     5621.89     5582.45    119.05 o 
  11   7   4    20540.21    19945.43    299.24 o 
  12   7   4     1503.26     1716.16     78.88 o 
  13   7   4    49602.46    48821.52    591.93 o 
  14   7   4     3398.51     3316.44    111.22 o 
  15   7   4    12371.45    12501.11    235.22 o 
  16   7   4     2654.56     2933.04    109.62 o 
  17   7   4    12138.80    11986.99    236.74 o 
  18   7   4     3211.37     3490.08    142.05 o 
  19   7   4     7115.56     7084.54    208.39 o 
   0   8   4    28491.78    28824.13    560.50 o 
   1   8   4     4275.95     4198.01    119.44 o 
   2   8   4    16589.22    16238.37    271.29 o 
   3   8   4     3772.93     4210.18    125.14 o 
   4   8   4      605.78      658.14     61.85 o 
   5   8   4    16814.02    17100.19    326.18 o 
   6   8   4     9846.63     9904.42    194.37 o 
   7   8   4    29326.95    28429.87    392.02 o 
   8   8   4     1521.41     1764.08     89.15 o 
   9   8   4     3889.09     3975.48    120.08 o 
  10   8   4      956.65     1051.04     66.26 o 
  11   8   4    12739.34    12434.92    334.24 o 
  12   8   4     4411.61     4430.07    158.61 o 
  13   8   4     2470.12     2280.10     95.20 o 
  14   8   4     9697.39     9521.15    204.32 o 
  15   8   4     1858.13     1889.01     91.15 o 
  16   8   4      671.78      559.06     57.84 o 
  17   8   4     2453.12     2339.92    104.31 o 
  18   8   4     6842.96     7000.60    183.62 o 
   0   9   4     1769.16     1544.11    125.58 o 
   1   9   4     4357.21     4338.66    204.69 o 
   2   9   4     5853.45     5767.90    174.68 o 
   3   9   4     3895.60     4044.04    145.73 o 
   4   9   4    13667.25    13526.79    291.03 o 
   5   9   4     4702.30     4684.23    159.42 o 
   6   9   4     9155.32     9471.56    202.59 o 
   7   9   4    10713.03    10563.17    213.61 o 
   8   9   4     1246.37     1195.55     73.92 o 
   9   9   4      677.64      731.46     60.44 o 
  10   9   4     1168.10     1253.75     90.82 o 
  11   9   4     3369.24     3199.31    137.64 o 
  12   9   4     3104.42     2851.40    130.26 o 
  13   9   4     2768.13     2680.09    131.02 o 
  14   9   4     2671.82     2610.00    130.87 o 
  15   9   4     2207.57     2019.02    118.48 o 
  16   9   4    13400.73    12980.94    262.07 o 
   0  10   4     7319.33     6888.67    350.91 o 
   1  10   4     5255.18     5104.22    358.91 o 
   2  10   4     6986.85     7117.37    208.20 o 
   3  10   4     7316.62     6958.31    205.09 o 
   4  10   4     3188.13     2984.69    133.67 o 
   5  10   4     2385.16     2243.90    128.89 o 
   6  10   4      715.37      851.77     66.57 o 
   7  10   4     7297.47     6932.87    175.07 o 
   8  10   4      774.74      897.90     69.74 o 
   9  10   4     3579.34     3735.65    157.39 o 
  10  10   4     1620.88     1651.96    126.47 o 
  11  10   4     2491.81     2333.73    125.64 o 
  12  10   4     2095.43     2131.08    122.53 o 
  13  10   4    10977.25    10653.85    281.32 o 
   0  11   4    21823.17    20286.44    701.19 o 
   1  11   4      307.87      296.02    108.49 o 
   2  11   4    12531.66    11709.54    355.07 o 
   3  11   4      232.81      375.71    106.79 o 
   4  11   4     1913.79     2207.19    150.27 o 
   5  11   4     3508.79     3432.69    145.32 o 
   6  11   4     4014.47     3916.88    168.47 o 
   7  11   4     1720.91     1727.08     94.24 o 
   8  11   4     2426.82     2240.39    124.17 o 
   9  11   4     8501.74     8368.54    315.74 o 
  10  11   4     1083.88     1095.87     96.74 o 
   0  12   4     3088.04     3022.35    254.69 o 
   1  12   4    12574.61    11541.08    366.86 o 
   2  12   4     2258.32     2461.85    165.39 o 
   2   0   5    27671.07    26745.73    432.71 o 
   4   0   5    13293.68    12892.62    182.68 o 
   8   0   5    15674.30    15568.98    224.64 o 
  10   0   5     3652.69     3595.41     86.55 o 
  12   0   5   186274.42   192463.47   2629.61 o 
  14   0   5    81497.63    84081.33   1372.02 o 
  16   0   5     2181.55     2207.73    111.17 o 
  18   0   5    11764.80    12238.86    441.13 o 
  20   0   5      974.79     1129.49    152.63 o 
  22   0   5     9107.23     9949.05    429.60 o 
  24   0   5    23602.00    22704.11    735.72 o 
   1   1   5   266360.81   254983.41   4265.21 o 
   3   1   5     3122.69     3135.42    103.57 o 
   5   1   5      800.28      822.65     24.96 o 
   6   1   5    20362.42    19855.50    187.76 o 
   8   1   5    16665.04    16100.71    164.21 o 
   9   1   5    24347.21    24565.54    249.42 o 
  10   1   5     5455.68     5651.94     79.05 o 
  11   1   5    28145.44    28250.75    300.64 o 
  12   1   5     8292.25     8647.22    129.98 o 
  13   1   5     2632.74     2662.89    133.90 o 
  14   1   5      621.67      741.01     92.02 o 
  15   1   5     6531.52     6889.46    146.12 o 
  16   1   5      511.41      515.19     44.29 o 
  17   1   5      166.14      238.16     74.51 o 
  18   1   5     3004.54     3021.93    117.03 o 
  19   1   5     4455.22     5026.74    348.55 o 
  20   1   5     1392.33     1381.74    179.82 o 
  21   1   5     4116.04     4349.00    191.06 o 
  22   1   5       33.79        4.88     48.74 o 
  23   1   5      183.74      238.58     69.39 o 
  24   1   5      131.72       93.87     67.80 o 
   1   2   5    64632.71    61183.91    645.46 o 
   3   2   5     1380.94     1445.20     41.66 o 
   4   2   5     8439.21     8534.92     97.69 o 
   5   2   5     2205.58     2318.81     43.38 o 
   6   2   5    53382.67    52367.47    439.64 o 
   8   2   5     8465.08     8617.12    103.88 o 
   9   2   5     1859.04     1928.14     40.35 o 
  10   2   5      201.77      231.99     25.23 o 
  11   2   5     5098.66     5225.64    117.75 o 
  12   2   5    26347.98    26094.46    306.17 o 
  13   2   5     2703.81     2804.17     72.12 o 
  14   2   5      196.11      246.20     32.54 o 
  15   2   5     9659.78     9484.63    172.07 o 
  16   2   5      378.16      415.04     50.02 o 
  17   2   5      502.83      573.24     57.99 o 
  18   2   5     2791.51     2750.67    113.60 o 
  19   2   5     9207.05     9451.34    277.31 o 
  20   2   5     2013.12     2114.29    232.51 o 
  21   2   5     1034.65     1200.22    110.25 o 
  22   2   5     3307.72     3212.25    168.13 o 
  23   2   5     1428.77     1439.70    122.27 o 
   1   3   5    29323.83    30022.37    352.85 o 
   2   3   5    18355.11    17772.27    232.16 o 
   3   3   5    18453.92    18456.89    238.24 o 
   4   3   5     7228.91     6818.02     88.96 o 
   6   3   5    98815.31    99049.28    799.10 o 
   7   3   5    35875.77    36052.07    324.55 o 
   8   3   5     2639.17     2623.47     51.85 o 
   9   3   5     2568.78     2581.52     63.06 o 
  10   3   5     1949.06     2134.27     59.28 o 
  11   3   5      187.87      272.39     30.16 o 
  12   3   5   130993.79   132966.84   1184.24 o 
  13   3   5    10898.19    10843.23    177.31 o 
  14   3   5    89963.76    90678.38    862.71 o 
  15   3   5     4623.30     4679.29    139.96 o 
  16   3   5      522.11      489.25     52.18 o 
  17   3   5      846.21      860.23     67.87 o 
  18   3   5     6996.26     7088.58    188.12 o 
  19   3   5     9233.65     9407.09    225.77 o 
  20   3   5     2364.25     2404.52    140.42 o 
  21   3   5     4221.23     4228.20    214.13 o 
  22   3   5     3670.41     3712.96    188.56 o 
  23   3   5      946.66      784.33     99.33 o 
   1   4   5   369580.69   357709.31  11230.32 o 
   2   4   5    28548.74    28492.05    348.47 o 
   3   4   5     2250.91     2372.96     68.83 o 
   4   4   5    14204.28    14229.80    254.37 o 
   6   4   5     2361.35     2444.93     86.89 o 
   7   4   5    13155.43    13121.88    151.20 o 
   8   4   5     9485.38     9594.63    121.80 o 
   9   4   5    16146.14    16114.65    202.01 o 
  10   4   5    19910.23    20346.38    243.32 o 
  11   4   5    28013.67    27838.07    312.06 o 
  12   4   5     1027.54     1085.60     60.38 o 
  13   4   5    12010.66    12267.20    179.97 o 
  14   4   5     4465.35     4141.85     96.96 o 
  15   4   5     3477.70     3394.48    101.58 o 
  16   4   5     4064.35     3791.20    127.96 o 
  17   4   5     3059.79     2822.74    167.29 o 
  18   4   5     1031.69     1011.51     76.72 o 
  19   4   5    16195.66    15613.24    310.25 o 
  20   4   5     1283.12     1399.36     94.17 o 
  21   4   5     8177.56     8208.39    269.80 o 
  22   4   5     3191.31     3131.25    168.68 o 
   2   5   5     9141.41     8706.14    154.35 o 
   3   5   5     2691.43     2944.65     82.39 o 
   4   5   5     4958.98     5319.00    113.72 o 
   5   5   5    10030.81    10088.54    147.62 o 
   6   5   5    13482.02    12613.20    154.02 o 
   7   5   5     1251.79     1301.41     42.24 o 
   8   5   5      103.69      135.10     27.99 o 
   9   5   5     4375.98     4550.80     95.30 o 
  10   5   5     2524.78     2549.63     71.84 o 
  11   5   5    13101.48    12563.58    182.83 o 
  12   5   5    51582.55    49934.02    562.10 o 
  13   5   5     7181.11     7036.70    171.47 o 
  14   5   5     9863.94     9885.23    187.08 o 
  15   5   5     2062.48     1945.18     80.62 o 
  16   5   5     1947.47     1893.47     94.87 o 
  17   5   5     2422.02     2389.64    107.88 o 
  18   5   5      108.53      164.55     44.25 o 
  19   5   5     5675.84     5537.51    229.84 o 
  20   5   5     1503.52     1616.81     99.86 o 
  21   5   5     7960.66     7627.05    262.24 o 
   1   6   5     3894.13     4410.82    109.96 o 
   2   6   5    10999.07    10711.29    187.02 o 
   3   6   5     6687.73     6986.59    143.77 o 
   4   6   5     1589.68     1464.14     62.76 o 
   5   6   5     1203.63     1126.15     56.03 o 
   6   6   5     7798.84     7625.14    131.56 o 
   7   6   5    17977.31    17745.34    229.23 o 
   8   6   5    11120.67    11109.86    168.42 o 
   9   6   5     7558.73     7880.01    137.48 o 
  10   6   5     3692.60     3559.58     90.19 o 
  11   6   5       91.18      105.25     24.58 o 
  12   6   5    21856.72    21514.22    275.20 o 
  13   6   5     6079.38     5879.00    141.48 o 
  14   6   5    35110.55    33935.71    444.83 o 
  15   6   5     2300.34     2314.46     91.70 o 
  16   6   5      884.03      940.81     66.25 o 
  17   6   5     1028.65      948.25     77.36 o 
  18   6   5     5545.84     5250.92    169.42 o 
  19   6   5    12533.94    12162.18    423.71 o 
  20   6   5     4827.61     4880.40    244.04 o 
   1   7   5   137819.38   133240.64   1410.71 o 
   2   7   5     8129.32     8565.73    170.93 o 
   3   7   5      378.42      421.77     41.28 o 
   4   7   5      616.80      534.24     44.64 o 
   5   7   5     7865.51     7419.45    156.13 o 
   6   7   5     1554.89     1571.66     60.72 o 
   7   7   5    14600.69    14518.14    252.53 o 
   8   7   5      907.63      974.09     60.04 o 
   9   7   5     4568.13     4291.44    119.17 o 
  10   7   5    20057.10    20295.12    266.78 o 
  11   7   5    12771.74    12473.25    196.18 o 
  12   7   5     2188.17     2049.72     85.84 o 
  13   7   5    12212.28    11927.15    222.79 o 
  14   7   5     1570.35     1524.83     80.57 o 
  15   7   5     1948.08     2049.55     97.98 o 
  16   7   5     4900.70     4874.77    165.93 o 
  17   7   5      987.34     1065.19     72.85 o 
  18   7   5      752.85      837.32     93.59 o 
  19   7   5     8934.48     8929.02    239.12 o 
   1   8   5     3868.98     3565.15    111.31 o 
   2   8   5     1830.67     1648.09     77.00 o 
   3   8   5     8387.33     8357.65    201.79 o 
   4   8   5     1894.25     1890.47     80.50 o 
   5   8   5     2296.24     2217.92     87.19 o 
   6   8   5     4041.11     4034.90    190.91 o 
   7   8   5     2688.83     2518.73     94.30 o 
   8   8   5     1392.44     1572.11     78.51 o 
   9   8   5    10357.50    10747.45    330.29 o 
  10   8   5    14985.13    14644.59    257.90 o 
  11   8   5     9044.74     8665.98    225.39 o 
  12   8   5    44618.89    44420.33    664.65 o 
  13   8   5     1850.86     1944.61     90.06 o 
  14   8   5    16488.49    16366.39    303.16 o 
  15   8   5      262.16      261.03     46.97 o 
  16   8   5     2851.89     2869.58    113.38 o 
  17   8   5     1732.96     1817.40     95.58 o 
   1   9   5     3234.27     3160.78    109.93 o 
   2   9   5     2194.74     2155.36     91.36 o 
   3   9   5      149.65      212.01     39.90 o 
   4   9   5     9220.32     8971.35    229.64 o 
   5   9   5      112.54      121.83     42.70 o 
   6   9   5     1630.89     1706.09    120.98 o 
   7   9   5     1105.17     1165.19     87.15 o 
   8   9   5    20420.38    20336.09    326.49 o 
   9   9   5      465.42      517.82     54.66 o 
  10   9   5     3857.54     3840.90    126.41 o 
  11   9   5     3713.46     3566.02    187.02 o 
  12   9   5     4815.46     4951.29    175.50 o 
  13   9   5     2378.18     2227.68    121.09 o 
  14   9   5    13137.12    12886.72    306.00 o 
  15   9   5     1314.91     1319.42    101.52 o 
   1  10   5    37670.63    37185.56    595.85 o 
   2  10   5      707.47      775.05    104.35 o 
   3  10   5      515.48      478.66     64.42 o 
   4  10   5       85.56      102.30     43.71 o 
   5  10   5    17192.18    16278.34    346.73 o 
   6  10   5     1210.45     1145.86     93.03 o 
   7  10   5     6677.47     6089.91    164.52 o 
   8  10   5     5400.76     5275.71    154.07 o 
   9  10   5      405.13      551.71     60.42 o 
  10  10   5     4991.40     4676.97    173.58 o 
  11  10   5     1844.57     1811.04    114.08 o 
  12  10   5      700.64      629.03     78.85 o 
  13  10   5     3901.35     3615.52    159.63 o 
   1  11   5     2445.16     2459.25    159.51 o 
   2  11   5     2957.45     3207.84    181.29 o 
   3  11   5    10642.46    10548.19    275.77 o 
   4  11   5      169.49      113.10     47.44 o 
   5  11   5     4226.62     4090.75    139.94 o 
   6  11   5     8590.07     8124.34    202.13 o 
   7  11   5     2205.55     1951.76    100.51 o 
   8  11   5     3354.08     3372.87    129.59 o 
   9  11   5     2892.94     2759.98    147.93 o 
   2   0   6    36655.08    35131.27    727.07 o 
   4   0   6     1196.35     1235.98     43.72 o 
   6   0   6      482.06      733.49    103.33 o 
  10   0   6    10647.05    10405.55    177.90 o 
  12   0   6    74225.92    75535.79   1118.19 o 
  16   0   6    16777.22    16507.59    358.27 o 
  18   0   6     2427.79     2424.48    190.16 o 
  20   0   6     6450.44     6839.65    333.64 o 
  22   0   6     1760.49     1920.64    196.81 o 
   0   1   6     1496.04     2216.52    142.71 o 
   1   1   6    21666.94    20479.92    273.99 o 
   2   1   6     5448.24     5218.29     78.10 o 
   3   1   6     7674.18     7334.43     99.49 o 
   4   1   6      452.17      469.48     23.39 o 
   5   1   6     2067.82     2279.54    132.43 o 
   7   1   6     1244.90     1350.81     43.78 o 
   8   1   6    27439.07    26751.07    252.19 o 
   9   1   6     3976.41     3995.98     67.21 o 
  10   1   6     2689.58     2738.77    102.44 o 
  11   1   6    29260.69    29342.39    313.06 o 
  12   1   6     6410.92     6226.27    126.45 o 
  13   1   6   115240.45   118120.15   1188.59 o 
  14   1   6     1547.03     1620.65     67.42 o 
  15   1   6     4016.96     3946.44    118.30 o 
  16   1   6     2552.26     2680.62     88.92 o 
  17   1   6      251.49      256.73     43.55 o 
  18   1   6    11457.86    11302.59    242.03 o 
  19   1   6     1098.68     1245.24    103.06 o 
  20   1   6     9570.44    10103.83    771.03 o 
  21   1   6    17720.48    17577.83    417.01 o 
  22   1   6      695.15      868.86     98.22 o 
  23   1   6      153.73      241.43     71.19 o 
   1   2   6      146.66      144.08     24.95 o 
   2   2   6      419.19      400.86     48.16 o 
   3   2   6     3340.55     3223.11     62.67 o 
   4   2   6     1405.80     1481.99     34.70 o 
   5   2   6    39376.17    39356.71    344.70 o 
   6   2   6     5468.02     5679.84     90.32 o 
   7   2   6    40701.48    41080.99    363.03 o 
   8   2   6    27752.05    28785.48    267.99 o 
   9   2   6      892.06      940.72     31.43 o 
  10   2   6     2959.03     2869.31     67.82 o 
  11   2   6    12868.48    13070.27    175.29 o 
  12   2   6     3090.61     3323.58     78.98 o 
  13   2   6    39307.77    39171.01    459.95 o 
  14   2   6    14245.76    14601.38    226.38 o 
  15   2   6       46.67       61.42     27.18 o 
  16   2   6     3253.85     3141.03     97.84 o 
  17   2   6      610.48      678.42     63.28 o 
  18   2   6     6655.62     6378.88    175.64 o 
  19   2   6     1151.69     1103.67     80.11 o 
  20   2   6    13697.42    13530.26    349.37 o 
  21   2   6     5936.32     5951.27    226.13 o 
  22   2   6      742.74      800.43     97.09 o 
  23   2   6      125.91      203.77     72.88 o 
   0   3   6   219266.17   199084.41   4779.84 o 
   1   3   6    22525.66    22329.11    285.05 o 
   2   3   6    31603.67    30577.28    366.73 o 
   3   3   6    10364.73    10105.35    160.26 o 
   4   3   6    15800.34    15686.73    164.11 o 
   5   3   6    36867.12    37944.55    338.06 o 
   6   3   6     2122.34     2132.19     47.46 o 
   7   3   6    20299.87    20385.84    217.36 o 
   8   3   6    26894.26    26835.91    267.26 o 
   9   3   6     2913.15     3056.71     70.76 o 
  10   3   6     8683.67     8274.04    129.37 o 
  11   3   6     3603.73     3506.40     80.48 o 
  12   3   6    27766.18    27502.63    311.02 o 
  13   3   6     7972.74     8186.28    138.18 o 
  14   3   6      200.26      204.44     34.53 o 
  15   3   6    10989.49    11181.72    196.13 o 
  16   3   6     6581.73     6349.79    239.24 o 
  17   3   6     3443.53     3254.98    122.15 o 
  18   3   6     3126.12     3218.40    125.43 o 
  19   3   6      151.06       91.64     43.51 o 
  20   3   6     3798.68     4001.36    146.45 o 
  21   3   6     2260.53     2246.18    225.73 o 
  22   3   6      328.54      351.12     75.26 o 
   0   4   6    18979.67    19801.93    377.47 o 
   1   4   6    63513.13    62806.70    685.93 o 
   2   4   6    25364.81    25319.08    319.78 o 
   3   4   6     9989.16    10259.22    168.08 o 
   4   4   6     2403.69     2413.07     71.57 o 
   5   4   6    20520.65    20120.91    235.67 o 
   6   4   6     4659.88     4678.36     77.86 o 
   7   4   6     3783.23     3770.03    109.39 o 
   8   4   6    10476.06    10042.84    145.09 o 
   9   4   6     6306.74     6321.15    111.10 o 
  10   4   6      978.21     1003.57     63.38 o 
  11   4   6    11425.39    11960.35    172.36 o 
  12   4   6    12779.09    12509.92    181.41 o 
  13   4   6   140285.95   142672.89   1498.97 o 
  14   4   6     5357.16     5563.25    115.79 o 
  15   4   6    11473.97    11445.98    235.71 o 
  16   4   6      350.73      333.30     48.66 o 
  17   4   6     2195.87     2231.59    102.00 o 
  18   4   6     1532.73     1336.88     87.32 o 
  19   4   6     5881.92     5866.27    176.91 o 
  20   4   6     3469.65     3357.95    136.46 o 
  21   4   6    11416.43    10965.99    316.87 o 
  22   4   6      959.40     1034.83    106.54 o 
   0   5   6    88053.55    86689.92   2215.83 o 
   1   5   6     5851.05     5866.32    147.21 o 
   2   5   6     2684.51     2881.33     83.96 o 
   3   5   6     9065.58     9022.61    161.87 o 
   4   5   6     1270.47     1274.61     56.30 o 
   5   5   6    28903.60    28381.71    316.36 o 
   6   5   6     4831.06     4803.31     96.42 o 
   7   5   6    12209.83    11961.09    150.75 o 
   8   5   6    16930.28    16530.05    213.47 o 
   9   5   6     3704.44     3658.68     85.84 o 
  10   5   6     4350.91     4222.69     95.07 o 
  11   5   6    16628.34    16711.55    222.56 o 
  12   5   6     2087.81     2149.58    106.99 o 
  13   5   6     9442.30     9328.41    157.78 o 
  14   5   6     5860.92     5701.54    120.82 o 
  15   5   6     1889.14     2027.32     83.38 o 
  16   5   6     2927.23     3082.19    133.24 o 
  17   5   6      719.52      643.46     93.32 o 
  18   5   6     1292.10     1321.71     87.82 o 
  19   5   6     6473.93     6185.83    185.73 o 
  20   5   6     1471.36     1609.90    105.14 o 
  21   5   6     2112.06     1902.77    110.41 o 
   0   6   6    71741.39    70225.50   1124.22 o 
   1   6   6     5840.86     5531.33    128.03 o 
   2   6   6    33926.11    33498.16    425.70 o 
   3   6   6     2423.45     2697.37     87.03 o 
   4   6   6    20808.54    20607.19    295.17 o 
   5   6   6    13040.24    13098.82    216.85 o 
   6   6   6     4295.48     4467.93     98.57 o 
   7   6   6    20730.47    20983.42    299.96 o 
   8   6   6    21865.51    21218.18    347.35 o 
   9   6   6     9112.31     9006.21    150.70 o 
  10   6   6     4803.47     4857.77    107.47 o 
  11   6   6       83.74      103.49     25.82 o 
  12   6   6     1168.21     1283.48     59.04 o 
  13   6   6     7860.64     7903.67    148.36 o 
  14   6   6     1056.68     1050.92     64.96 o 
  15   6   6     7489.55     7726.36    172.33 o 
  16   6   6    18084.95    18187.20    295.02 o 
  17   6   6      584.32      754.97     71.07 o 
  18   6   6     5819.98     5893.70    182.80 o 
  19   6   6      749.69      877.45     80.13 o 
  20   6   6      457.85      433.87     65.58 o 
   0   7   6     2354.22     2159.41    163.03 o 
   1   7   6     2831.73     3083.16     99.95 o 
   2   7   6    28975.48    29436.54    397.94 o 
   3   7   6     6087.92     6051.79    142.02 o 
   4   7   6     4540.42     4402.86    118.35 o 
   5   7   6    18844.42    18775.91    287.14 o 
   6   7   6     3120.03     3115.82     99.79 o 
   7   7   6     4206.38     4320.28    119.41 o 
   8   7   6     5507.27     5426.81    136.10 o 
   9   7   6     1695.13     1574.58     73.83 o 
  10   7   6     2779.66     2700.09     97.31 o 
  11   7   6    19690.81    19389.77    263.05 o 
  12   7   6     3684.01     3361.47     96.78 o 
  13   7   6    61337.56    60642.52    702.19 o 
  14   7   6     6791.15     6920.44    165.82 o 
  15   7   6    23211.74    23095.10    352.12 o 
  16   7   6     1558.61     1454.34     81.02 o 
  17   7   6    16409.28    15903.88    324.52 o 
  18   7   6     3920.11     3986.81    154.73 o 
  19   7   6     2154.78     2298.17    128.90 o 
   0   8   6    40804.45    41180.48    750.64 o 
   1   8   6     9929.50     9635.51    195.48 o 
   2   8   6    18299.04    17999.39    338.46 o 
   3   8   6     3202.71     3475.59    111.63 o 
   4   8   6     3065.47     3127.61    105.44 o 
   5   8   6    15866.45    15552.79    264.49 o 
   6   8   6     1248.68     1295.79     70.58 o 
   7   8   6    11194.53    11007.12    255.05 o 
   8   8   6     7218.76     7771.22    174.90 o 
   9   8   6      792.07      631.93     71.96 o 
  10   8   6     2343.87     2202.66     94.21 o 
  11   8   6    12810.35    12469.37    238.88 o 
  12   8   6     1987.56     1946.23    232.33 o 
  13   8   6     1706.05     1642.77    101.97 o 
  14   8   6     4875.87     5128.26    201.90 o 
  15   8   6     7032.28     6948.16    187.72 o 
  16   8   6      881.98      842.70     69.38 o 
  17   8   6      316.57      307.27     64.88 o 
   0   9   6    12816.00    13271.64    391.72 o 
   1   9   6     4627.33     4503.30    134.09 o 
   2   9   6    12009.77    11603.90    230.90 o 
   3   9   6     1116.33     1097.61     70.96 o 
   4   9   6     6616.15     6867.48    167.87 o 
   5   9   6     3576.72     3391.61    160.13 o 
   6   9   6     1510.32     1633.10     83.12 o 
   7   9   6     4962.48     4771.79    141.00 o 
   8   9   6     3450.05     3679.73    123.79 o 
   9   9   6     1377.72     1339.30     79.94 o 
  10   9   6      711.87      771.38     64.73 o 
  11   9   6     4084.80     4259.64    161.92 o 
  12   9   6      889.39      775.89     78.83 o 
  13   9   6     2479.13     2338.60    124.68 o 
  14   9   6     2849.22     2776.29    137.83 o 
  15   9   6      759.01      914.60     90.07 o 
   0  10   6     4667.27     4671.88    204.33 o 
   1  10   6     1486.66     1377.57     83.21 o 
   2  10   6     6510.26     6323.95    169.97 o 
   3  10   6    10951.26    10968.08    273.28 o 
   4  10   6     9755.32     9233.19    247.98 o 
   5  10   6     3488.64     3472.92    148.84 o 
   6  10   6      276.11      340.91     50.01 o 
   7  10   6      415.89      559.06     59.09 o 
   8  10   6     1046.32     1079.88     77.17 o 
   9  10   6     4333.67     4580.27    146.82 o 
  10  10   6      717.34      847.00     84.57 o 
  11  10   6    13059.78    12788.46    308.76 o 
  12  10   6     1809.03     1835.78    123.17 o 
   0  11   6    22654.12    22626.93    770.04 o 
   1  11   6     1712.97     1813.85    115.45 o 
   2  11   6    17905.69    17764.13    379.29 o 
   3  11   6     1103.20     1243.86    100.16 o 
   4  11   6     7492.96     7621.05    233.85 o 
   5  11   6      559.28      574.54     61.85 o 
   6  11   6      208.80      203.66     46.29 o 
   7  11   6      312.87      383.42     58.08 o 
   2   0   7     2307.92     2521.98     93.69 o 
   4   0   7     9871.66     9945.03    159.75 o 
   6   0   7     3335.43     3333.80     86.22 o 
   8   0   7     4721.60     4704.68    106.61 o 
  10   0   7     7381.02     7431.70    217.29 o 
  12   0   7    58990.56    58959.44    908.16 o 
  14   0   7     3585.04     3619.90    142.66 o 
  16   0   7     3910.68     4196.81    178.49 o 
  18   0   7    13419.48    13187.49    326.68 o 
  20   0   7    21005.61    20642.69    642.72 o 
  22   0   7    17556.35    18155.03    616.82 o 
   1   1   7    13930.11    12540.40    184.47 o 
   2   1   7     1068.70     1117.18     53.33 o 
   3   1   7     9360.57     9158.59    120.98 o 
   5   1   7     1239.80     1363.08     35.10 o 
   6   1   7    47864.61    46714.97    405.06 o 
   7   1   7    48642.26    48316.59    421.42 o 
   8   1   7    29801.24    30290.84    283.56 o 
   9   1   7    43781.57    42966.34    382.33 o 
  10   1   7      995.31      993.54     42.18 o 
  11   1   7     8314.79     8040.43    126.99 o 
  12   1   7     4422.44     4306.48    104.49 o 
  13   1   7       83.56       41.21     24.00 o 
  14   1   7     2224.42     2138.74     77.30 o 
  15   1   7     5048.93     5372.04    127.88 o 
  16   1   7     2515.90     2621.39     90.32 o 
  17   1   7     3810.71     4001.53    115.12 o 
  18   1   7     1475.11     1585.74     90.07 o 
  19   1   7    15970.68    16545.47    315.78 o 
  20   1   7     4125.12     4240.94    395.97 o 
  21   1   7     2810.22     2782.13    153.62 o 
  22   1   7     2618.81     2716.88    205.40 o 
  23   1   7      226.31      198.32     67.12 o 
   1   2   7    27412.28    25729.12    317.83 o 
   2   2   7     6629.21     6324.53    118.31 o 
   3   2   7     2019.75     2027.84     50.87 o 
   4   2   7    13159.36    12964.53    161.59 o 
   6   2   7   138398.50   136881.48   1087.31 o 
   7   2   7    65865.41    66837.98    560.83 o 
   8   2   7    12505.11    12913.33    147.33 o 
   9   2   7    19211.91    19156.86    224.31 o 
  10   2   7     1791.07     1791.00     55.24 o 
  11   2   7     1622.17     1600.80     54.56 o 
  12   2   7    21098.17    21732.90    258.96 o 
  13   2   7     3992.79     4127.46    176.73 o 
  14   2   7    21858.59    21085.04    294.54 o 
  15   2   7     5067.04     5172.27    126.40 o 
  16   2   7     5917.43     5953.63    144.49 o 
  17   2   7     8990.85     8772.38    260.65 o 
  18   2   7     1633.48     1651.94     93.22 o 
  19   2   7    21787.19    22765.92    659.55 o 
  20   2   7     8168.76     8459.96    266.26 o 
  21   2   7     4523.80     4574.24    370.53 o 
  22   2   7     5442.58     5336.00    295.89 o 
   1   3   7    44320.61    44687.95    507.91 o 
   2   3   7     5145.54     5142.06    108.18 o 
   3   3   7     7469.80     7501.64    137.16 o 
   4   3   7    17023.96    17272.48    206.21 o 
   5   3   7     2195.50     2198.78     48.53 o 
   6   3   7    16401.18    16172.97    229.66 o 
   7   3   7    13296.70    13349.52    151.40 o 
   8   3   7     2058.28     2085.29     50.39 o 
   9   3   7     9381.37     9357.23    138.44 o 
  10   3   7      122.11      186.77     24.16 o 
  11   3   7     7423.39     7503.23    126.25 o 
  12   3   7    68397.79    68353.71    660.49 o 
  13   3   7     4685.93     4726.20    102.89 o 
  14   3   7    37504.41    36911.91    450.80 o 
  15   3   7     1726.12     1660.60    110.72 o 
  16   3   7       57.55       85.48     30.61 o 
  17   3   7     1323.36     1234.19     80.67 o 
  18   3   7    11149.70    11304.80    248.67 o 
  19   3   7    17479.91    17545.35    334.72 o 
  20   3   7    15697.45    15476.35    382.59 o 
  21   3   7     1211.51     1256.44    111.52 o 
  22   3   7     5011.55     4928.59    487.89 o 
   1   4   7   211694.08   207684.16   3634.54 o 
   2   4   7    17881.29    17670.20    253.45 o 
   3   4   7     5942.60     5896.97    153.15 o 
   4   4   7     7858.09     8006.52    147.95 o 
   5   4   7     5119.92     5264.94     98.28 o 
   6   4   7    18561.01    18650.33    201.23 o 
   7   4   7     7300.83     7218.01    126.09 o 
   8   4   7     7713.23     7745.63    124.86 o 
   9   4   7    14218.14    14567.36    193.14 o 
  10   4   7     9661.71     9423.73    147.43 o 
  11   4   7     3563.72     3685.35     96.88 o 
  12   4   7     1179.64     1252.67     66.77 o 
  13   4   7    16052.74    16047.87    219.68 o 
  14   4   7      209.97      423.80     83.07 o 
  15   4   7     3829.02     3731.68    108.96 o 
  16   4   7      560.57      533.77     56.83 o 
  17   4   7     2801.73     2801.22    115.48 o 
  18   4   7       72.64       73.44     39.14 o 
  19   4   7     2336.71     2459.07    117.12 o 
  20   4   7     2227.20     2350.84    118.49 o 
  21   4   7     2758.41     2884.03    132.13 o 
   1   5   7    28218.44    27662.39    417.87 o 
   2   5   7    13341.23    13060.61    212.24 o 
   3   5   7     7745.52     7563.46    149.98 o 
   4   5   7    12144.21    12114.60    201.27 o 
   5   5   7    16638.39    16763.08    219.99 o 
   6   5   7    46358.31    44418.98    510.80 o 
   7   5   7    31803.16    32225.19    350.27 o 
   8   5   7     1579.95     1646.36     57.85 o 
   9   5   7    22302.28    21991.41    267.05 o 
  10   5   7     6059.68     5982.52    116.76 o 
  11   5   7     8572.97     8449.38    145.05 o 
  12   5   7    22432.42    22423.87    280.88 o 
  13   5   7     3352.39     3506.79     92.59 o 
  14   5   7    10682.25    11257.26    182.18 o 
  15   5   7     1722.73     1733.20     88.11 o 
  16   5   7     1956.31     1882.59     96.13 o 
  17   5   7    11949.06    11720.95    257.02 o 
  18   5   7      313.92      282.83     51.89 o 
  19   5   7    24205.26    23613.16    913.89 o 
  20   5   7     6088.28     6067.72    240.54 o 
   1   6   7    13602.83    13217.21    223.82 o 
   2   6   7     1411.37     1432.95     65.62 o 
   3   6   7     1215.26     1395.64     65.38 o 
   4   6   7    25683.25    25725.79    351.51 o 
   5   6   7      495.94      589.66     59.64 o 
   6   6   7    17805.94    18235.07    240.34 o 
   7   6   7    19288.79    19486.43    289.00 o 
   8   6   7    15659.99    15812.52    252.59 o 
   9   6   7     3555.08     3631.89     91.50 o 
  10   6   7     1958.21     1998.41     69.41 o 
  11   6   7     4861.09     4818.28    109.45 o 
  12   6   7    11364.67    11731.50    187.15 o 
  13   6   7     6272.10     6125.92    130.48 o 
  14   6   7    13102.82    13529.93    284.72 o 
  15   6   7      212.98      187.73     48.44 o 
  16   6   7      288.56      254.64     67.80 o 
  17   6   7      805.59      851.97    152.61 o 
  18   6   7     7625.75     8104.90    277.53 o 
  19   6   7    16427.38    16174.10    423.72 o 
   1   7   7    54524.79    55224.73    654.25 o 
   2   7   7     1966.05     2285.87     86.92 o 
   3   7   7     1478.07     1561.45     79.25 o 
   4   7   7     2038.70     2039.24     82.12 o 
   5   7   7    11244.60    11116.51    207.51 o 
   6   7   7     3026.10     3040.58    100.80 o 
   7   7   7     8001.26     8157.96    172.76 o 
   8   7   7      731.43      655.26     53.30 o 
   9   7   7     3415.73     3554.18    112.66 o 
  10   7   7    13898.67    14368.73    250.92 o 
  11   7   7     1788.67     1689.09     87.20 o 
  12   7   7     1137.62     1156.73     71.95 o 
  13   7   7     8420.87     8101.68    218.04 o 
  14   7   7     1405.16     1300.66     90.81 o 
  15   7   7      827.05      849.58     80.64 o 
  16   7   7     2217.98     2256.42    119.25 o 
  17   7   7     5187.19     5061.64    218.18 o 
  18   7   7      133.39      326.24    132.20 o 
   1   8   7     8871.25     8692.97    188.72 o 
   2   8   7     6594.02     6816.27    255.69 o 
   3   8   7     8190.62     8384.25    183.23 o 
   4   8   7     2600.38     2772.44    100.92 o 
   5   8   7     3349.78     3185.44    130.42 o 
   6   8   7     7159.57     7433.82    170.32 o 
   7   8   7    11266.07    11260.40    218.57 o 
   8   8   7     2035.64     2059.02     90.30 o 
   9   8   7    10646.61    11081.83    340.59 o 
  10   8   7     8785.60     8968.42    196.90 o 
  11   8   7     3070.33     3074.19    113.72 o 
  12   8   7    13795.97    13795.08    303.80 o 
  13   8   7     2441.08     2565.92    125.40 o 
  14   8   7     4960.56     5165.59    179.10 o 
  15   8   7      258.96      222.90     56.02 o 
  16   8   7     4594.16     4530.52    174.06 o 
   1   9   7     5457.57     5341.92    149.34 o 
   2   9   7     1528.17     1519.60     82.73 o 
   3   9   7     2175.52     2168.10    100.94 o 
   4   9   7    17127.98    17083.22    349.01 o 
   5   9   7     2445.35     2512.16    162.37 o 
   6   9   7    12569.84    12431.83    242.22 o 
   7   9   7    10728.54    10722.64    222.86 o 
   8   9   7    21749.13    21396.95    344.92 o 
   9   9   7     3388.20     3802.19    129.87 o 
  10   9   7     4422.73     4704.31    144.68 o 
  11   9   7     5706.41     5728.84    191.20 o 
  12   9   7     3931.43     4076.19    162.48 o 
  13   9   7      791.09      847.87    107.12 o 
  14   9   7     7499.12     7183.29    223.98 o 
   1  10   7     9327.34     8851.45    207.54 o 
   2  10   7     1334.97     1221.52     81.29 o 
   3  10   7      521.64      543.58     70.08 o 
   4  10   7      360.08      526.33    125.66 o 
   5  10   7    17276.41    15779.97    289.81 o 
   6  10   7     7100.60     7225.91    185.07 o 
   7  10   7    11038.58    11056.90    236.20 o 
   8  10   7     1647.13     1544.52     91.21 o 
   9  10   7     4697.79     4677.42    163.39 o 
  10  10   7      665.06      734.82     80.83 o 
  11  10   7     1686.30     1693.75    128.91 o 
   1  11   7       10.18       56.63     37.30 o 
   2  11   7     2720.39     2861.21    143.07 o 
   3  11   7     2186.95     2156.54    125.76 o 
   4  11   7     2431.53     2463.96    134.42 o 
   5  11   7     1405.89     1543.20     94.19 o 
   6  11   7     5262.76     5035.04    159.42 o 
   0   0   8    33071.67    30450.61    731.07 o 
   4   0   8      297.28      392.39     54.92 o 
   6   0   8    48524.88    47696.91    586.66 o 
   8   0   8    53352.71    54590.20    673.21 o 
  10   0   8     5815.60     5852.63    129.92 o 
  12   0   8    15754.08    15500.15    326.33 o 
  14   0   8     1799.31     1785.10    104.23 o 
  16   0   8    12173.52    12622.37    309.14 o 
  18   0   8    26580.76    27352.56    538.88 o 
  20   0   8     1574.37     1465.80    169.65 o 
  22   0   8     3262.57     3284.28    241.14 o 
   0   1   8    14404.00    14040.48    346.84 o 
   2   1   8     3393.60     3397.56     65.91 o 
   3   1   8    23029.63    22130.43    242.52 o 
   4   1   8      124.99      121.58     19.03 o 
   5   1   8    60457.88    60619.18    567.46 o 
   6   1   8    18575.65    18558.80    192.84 o 
   7   1   8    45150.85    45560.08    401.30 o 
   8   1   8    57431.34    57628.89    500.14 o 
   9   1   8     2000.98     1960.95     50.36 o 
  10   1   8     1561.29     1559.18     52.84 o 
  11   1   8      281.89      435.16     86.47 o 
  12   1   8    14242.49    14430.36    220.56 o 
  13   1   8     6176.84     6348.31    135.27 o 
  14   1   8     4742.21     4903.78    120.88 o 
  15   1   8    20393.45    19765.67    288.53 o 
  16   1   8     1017.99     1063.38     63.10 o 
  17   1   8       18.08       62.29     30.10 o 
  18   1   8    23570.84    23794.20    345.56 o 
  19   1   8    19150.90    19350.10    351.97 o 
  20   1   8    19375.53    19706.52    439.26 o 
  21   1   8    11829.74    11538.50    367.10 o 
  22   1   8      902.25      835.65     99.33 o 
   0   2   8    86622.74    82447.39   2164.84 o 
   1   2   8      198.42      223.58     26.80 o 
   2   2   8    29477.06    28399.09    355.07 o 
   3   2   8     8530.63     8929.63    178.42 o 
   4   2   8     3795.79     3760.37     75.92 o 
   5   2   8    77979.95    76240.85    915.08 o 
   6   2   8    31489.55    31345.53    289.14 o 
   7   2   8    78548.70    78375.98    651.10 o 
   8   2   8    46778.37    47654.54    421.74 o 
   9   2   8      697.54      674.11     36.38 o 
  10   2   8    13738.01    13495.31    180.15 o 
  11   2   8      111.24      161.90     24.43 o 
  12   2   8    16608.04    16392.71    240.79 o 
  13   2   8     1296.35     1361.25     63.41 o 
  14   2   8      780.04      918.80     55.62 o 
  15   2   8     6284.70     6507.69    159.77 o 
  16   2   8     8891.67     8785.28    176.41 o 
  17   2   8      223.70      228.48     42.96 o 
  18   2   8    35899.68    36735.89    837.44 o 
  19   2   8     5312.54     5617.59    172.54 o 
  20   2   8    19726.13    19480.74    408.38 o 
  21   2   8     7035.50     6795.38    347.26 o 
  22   2   8      388.99      600.09    128.83 o 
   0   3   8    28817.27    27713.57    498.44 o 
   1   3   8      118.04       73.27     36.70 o 
   2   3   8     2014.02     2170.44     70.84 o 
   3   3   8    18516.07    18206.29    284.01 o 
   4   3   8     6044.54     5922.51    103.17 o 
   5   3   8    29210.24    28927.24    314.13 o 
   6   3   8    37554.23    36668.40    452.54 o 
   7   3   8    14226.24    14732.26    189.28 o 
   8   3   8    12956.42    13250.54    205.51 o 
   9   3   8     1034.25     1006.91     79.82 o 
  10   3   8     5005.03     5138.43    117.93 o 
  11   3   8     5158.04     5311.48    122.28 o 
  12   3   8     9893.84     9603.68    177.50 o 
  13   3   8    11921.68    11675.05    264.65 o 
  14   3   8     3814.55     3859.20    128.75 o 
  15   3   8    12914.74    13278.78    303.46 o 
  16   3   8     5256.15     5351.43    159.51 o 
  17   3   8     3875.74     3686.97    166.91 o 
  18   3   8    21709.79    21564.48    474.07 o 
  19   3   8      823.47      934.62    103.80 o 
  20   3   8     2132.01     2085.30    140.26 o 
  21   3   8      213.83      559.35    125.43 o 
   0   4   8    32220.39    30985.22    559.55 o 
   2   4   8     8534.74     8600.01    160.19 o 
   3   4   8    14364.10    13898.30    233.29 o 
   4   4   8     5591.51     5250.87    101.44 o 
   5   4   8    17647.78    17686.21    222.77 o 
   6   4   8     4746.70     5072.56    116.02 o 
   7   4   8    15691.17    15520.60    244.71 o 
   8   4   8    12486.64    12198.02    201.89 o 
   9   4   8     1721.40     1760.97     71.02 o 
  10   4   8     5159.98     5190.72    123.71 o 
  11   4   8     1378.20     1422.55     66.74 o 
  12   4   8     6083.27     6219.45    141.87 o 
  13   4   8     5727.31     5939.72    409.48 o 
  14   4   8     1587.71     1700.07     89.37 o 
  15   4   8     3851.53     3711.88    132.20 o 
  16   4   8      218.89      353.22     67.53 o 
  17   4   8     1959.81     2045.55    129.00 o 
  18   4   8     4014.03     4257.18    197.11 o 
  19   4   8    26923.71    25861.82    551.45 o 
  20   4   8     8200.83     8212.45    304.91 o 
  21   4   8     7760.50     7530.42    393.34 o 
   0   5   8    30271.94    29175.01    798.40 o 
   1   5   8    21635.36    21069.46    347.18 o 
   2   5   8     1652.85     1664.40     71.05 o 
   3   5   8     4693.54     4803.45    118.52 o 
   4   5   8     9454.58     9717.26    180.17 o 
   5   5   8    58454.61    58913.55    591.30 o 
   6   5   8    17454.60    17299.63    227.06 o 
   7   5   8    41177.80    41083.15    496.13 o 
   8   5   8    15953.84    16375.56    252.46 o 
   9   5   8      994.73      937.40     56.47 o 
  10   5   8     5044.76     5077.42    127.73 o 
  11   5   8     6658.27     6741.94    151.90 o 
  12   5   8     4437.67     4801.88    126.86 o 
  13   5   8    19879.71    20012.09    377.75 o 
  14   5   8     1032.13     1010.55     65.02 o 
  15   5   8     6286.77     6092.06    218.60 o 
  16   5   8     5085.72     5023.88    201.43 o 
  17   5   8     2801.12     2625.44    149.85 o 
  18   5   8    19974.87    20171.88    472.08 o 
  19   5   8      579.32      598.87     89.89 o 
  20   5   8     5850.34     6287.66    248.52 o 
   0   6   8    12997.20    12532.37    311.42 o 
   1   6   8     2812.07     3154.07    100.15 o 
   2   6   8     6181.05     6280.45    145.07 o 
   3   6   8    10115.92    10388.20    195.97 o 
   4   6   8    18925.65    18966.00    289.09 o 
   5   6   8    38999.18    38864.46    512.86 o 
   6   6   8     7882.17     8197.03    167.19 o 
   7   6   8    11662.04    11813.79    238.04 o 
   8   6   8     3703.65     3668.18    137.42 o 
   9   6   8      108.26      115.22     30.35 o 
  10   6   8     1687.06     1770.98     79.25 o 
  11   6   8      898.93      968.61     62.53 o 
  12   6   8      806.12      966.96     63.92 o 
  13   6   8     9087.61     9288.27    194.30 o 
  14   6   8     6738.32     6850.82    166.47 o 
  15   6   8     8309.46     8975.20    282.43 o 
  16   6   8     8919.22     9233.04    323.88 o 
  17   6   8     3848.98     3846.74    187.22 o 
  18   6   8    17510.13    17304.58    438.07 o 
  19   6   8      677.33      804.76    105.17 o 
   0   7   8     6968.20     6714.36    224.11 o 
   1   7   8     3365.00     3346.62    109.52 o 
   2   7   8     6212.07     6409.42    153.67 o 
   3   7   8     6147.67     5989.73    148.05 o 
   4   7   8     2608.63     2600.81     95.20 o 
   5   7   8     2081.58     2023.62     84.19 o 
   6   7   8     1561.28     1512.04     74.09 o 
   7   7   8     3058.15     3267.46    231.95 o 
   8   7   8     1769.97     1793.19     81.18 o 
   9   7   8      585.69      623.91     54.56 o 
  10   7   8     3733.23     3541.18    115.63 o 
  11   7   8     3624.27     3563.35    133.52 o 
  12   7   8     1948.09     2025.01     92.49 o 
  13   7   8      842.07      847.32     66.39 o 
  14   7   8     2174.14     2213.71    151.08 o 
  15   7   8     3788.47     3883.98    154.05 o 
  16   7   8     2051.94     2207.58    148.83 o 
  17   7   8     7772.95     8014.56    283.17 o 
   0   8   8     1016.58     1105.74    110.24 o 
   1   8   8     4255.04     4215.08    129.06 o 
   2   8   8     7970.58     8013.95    182.64 o 
   3   8   8     1968.59     2101.55     90.40 o 
   4   8   8     3073.92     2865.58    105.37 o 
   5   8   8    13203.87    12179.69    231.81 o 
   6   8   8     6728.50     6880.87    226.63 o 
   7   8   8    19780.29    19060.59    311.34 o 
   8   8   8    11435.33    11277.11    223.93 o 
   9   8   8      101.41      130.79     46.48 o 
  10   8   8     1511.55     1402.43     79.52 o 
  11   8   8     1438.62     1443.41     83.43 o 
  12   8   8      200.56      435.41    187.34 o 
  13   8   8     7872.12     7722.24    222.47 o 
  14   8   8    11075.63    10667.13    269.79 o 
  15   8   8      671.33      567.01     73.93 o 
   0   9   8     9152.57     9092.72    378.62 o 
   1   9   8     6780.05     6738.56    174.62 o 
   2   9   8      720.26      674.57     61.80 o 
   3   9   8     2180.72     2233.16     98.29 o 
   4   9   8    13250.18    13697.57    311.20 o 
   5   9   8    16466.41    16468.73    289.61 o 
   6   9   8    15858.64    16004.91    288.14 o 
   7   9   8    12568.90    12358.42    246.58 o 
   8   9   8     8933.14     8954.18    312.97 o 
   9   9   8     6253.21     6416.35    173.20 o 
  10   9   8     1660.75     1465.61     86.55 o 
  11   9   8     4184.08     4504.02    146.81 o 
  12   9   8     4790.25     4598.30    179.80 o 
  13   9   8     4515.65     4818.66    181.01 o 
   0  10   8     8376.15     8192.94    303.30 o 
   1  10   8     1949.99     1744.79    130.30 o 
   2  10   8     2616.20     2432.83    108.00 o 
   3  10   8     5772.40     5727.96    197.90 o 
   4  10   8       38.27       94.95     46.47 o 
   5  10   8     7845.20     7869.55    195.37 o 
   6  10   8      411.15      501.14     60.60 o 
   7  10   8    10467.41    10111.40    227.54 o 
   8  10   8     1592.36     1788.78     99.42 o 
   9  10   8     9313.10     9067.54    216.43 o 
   0  11   8     1510.44     1457.73    133.13 o 
   1  11   8      179.85      254.37     51.71 o 
   2  11   8     5766.32     5742.21    204.81 o 
   3  11   8      249.01      239.44     60.73 o 
   2   0   9    21313.31    21453.32    403.61 o 
   4   0   9    17920.38    17656.68    350.14 o 
   6   0   9    94940.81    93638.12   1381.78 o 
   8   0   9    15104.44    14907.00    315.79 o 
  10   0   9     8686.46     8468.65    341.62 o 
  12   0   9    31597.04    31513.88    636.57 o 
  14   0   9    29943.37    29990.26    547.98 o 
  16   0   9     5778.27     5908.97    299.53 o 
  18   0   9     8070.05     7719.44    357.85 o 
   1   1   9    29806.79    29840.50    310.43 o 
   2   1   9    15102.19    14912.55    180.81 o 
   3   1   9     7655.31     7659.58    114.31 o 
   4   1   9     2232.49     2275.38     57.12 o 
   5   1   9     5457.94     5679.62     98.67 o 
   6   1   9   104765.63   102698.59   1170.88 o 
   7   1   9    75573.47    74943.50    839.33 o 
   8   1   9    17232.30    17067.27    289.22 o 
   9   1   9     8394.24     8392.38    151.53 o 
  10   1   9      643.75      641.65     42.75 o 
  11   1   9     6111.48     6008.16    153.31 o 
  12   1   9     3833.45     3975.66    139.60 o 
  13   1   9     2025.27     2092.46     91.95 o 
  14   1   9     9485.65     9659.92    214.76 o 
  15   1   9     9694.21     9358.90    261.35 o 
  16   1   9      364.37      419.39     53.06 o 
  17   1   9     3470.99     3301.49    127.24 o 
  18   1   9     1823.17     1821.20     99.77 o 
  19   1   9    30317.56    30886.20    606.81 o 
  20   1   9     1477.05     1536.91    169.64 o 
   1   2   9     2867.56     2872.43     95.44 o 
   2   2   9    10591.26    10866.28    149.45 o 
   3   2   9     2604.90     2648.30     63.69 o 
   4   2   9    10475.66    10359.46    160.77 o 
   5   2   9    16821.31    17035.56    209.93 o 
   6   2   9   119844.84   119936.48   1095.12 o 
   7   2   9    55097.30    54847.96    538.82 o 
   8   2   9     4749.48     4784.54    113.62 o 
   9   2   9    10230.87     9865.29    185.90 o 
  10   2   9     1801.10     1748.22     82.86 o 
  11   2   9     5636.27     5647.24    126.68 o 
  12   2   9     1767.85     1636.09     81.73 o 
  13   2   9     1565.29     1717.89     90.54 o 
  14   2   9    12883.89    12750.63    256.85 o 
  15   2   9     4652.43     4526.33    145.01 o 
  16   2   9      151.83      205.12     45.15 o 
  17   2   9     7965.99     8010.43    204.46 o 
  18   2   9     2610.09     2740.63    151.03 o 
  19   2   9    26376.74    27128.14    611.90 o 
  20   2   9     8894.08     9149.41    327.22 o 
  21   2   9     2819.45     2970.99    227.49 o 
   1   3   9     3911.51     4030.87    104.15 o 
   2   3   9    15762.84    15778.77    238.39 o 
   3   3   9     2012.41     1973.62     58.07 o 
   4   3   9     2636.86     2702.22     68.97 o 
   5   3   9     4064.96     4017.67     93.36 o 
   6   3   9    36500.00    36343.45    386.14 o 
   7   3   9    25934.41    26059.28    432.73 o 
   8   3   9     4387.52     4416.12    204.82 o 
   9   3   9     6473.81     6220.70    133.62 o 
  10   3   9      698.55      714.58     49.43 o 
  11   3   9      516.82      696.88     60.20 o 
  12   3   9    13576.13    13440.53    222.98 o 
  13   3   9     2257.34     2493.04    104.81 o 
  14   3   9    22454.63    22518.18    379.00 o 
  15   3   9     1404.32     1381.02     85.86 o 
  16   3   9     5493.35     5700.63    170.30 o 
  17   3   9     2714.99     2652.33    147.43 o 
  18   3   9    11413.73    11908.18    330.92 o 
  19   3   9    12314.59    12347.26    594.42 o 
  20   3   9    10161.33    10422.24    421.25 o 
  21   3   9     2200.88     2175.75    145.87 o 
   1   4   9    66885.21    66376.19   1074.26 o 
   2   4   9     7386.25     7330.08    151.40 o 
   3   4   9     5200.73     5246.88    278.13 o 
   4   4   9     8199.98     7985.50    133.94 o 
   5   4   9     6236.42     6316.46    116.90 o 
   6   4   9     6594.01     6445.76    122.21 o 
   7   4   9    22620.94    22593.02    311.72 o 
   8   4   9    16068.99    15789.73    243.58 o 
   9   4   9     4534.34     4285.20    112.92 o 
  10   4   9     4761.96     4718.25    130.64 o 
  11   4   9    17364.32    17562.12    271.67 o 
  12   4   9     2635.78     2685.38     93.55 o 
  13   4   9     6535.52     6537.70    151.09 o 
  14   4   9     1372.18     1472.38     88.57 o 
  15   4   9     9787.81     9815.11    229.84 o 
  16   4   9      476.45      525.87     62.09 o 
  17   4   9     2935.66     3374.87    242.82 o 
  18   4   9     2970.92     3077.15    205.46 o 
  19   4   9    20924.99    21540.37    495.98 o 
  20   4   9      594.65      704.69    108.50 o 
   1   5   9     6769.18     6876.01    151.61 o 
   2   5   9    12185.52    11909.69    211.27 o 
   3   5   9     1343.34     1367.83     66.51 o 
   4   5   9     3131.66     3296.86    101.08 o 
   5   5   9     7019.43     7273.91    133.27 o 
   6   5   9    30183.92    29572.06    388.96 o 
   7   5   9     3506.07     3611.00    123.65 o 
   8   5   9      489.25      574.24     47.52 o 
   9   5   9     4554.20     4497.59    119.53 o 
  10   5   9     2332.24     2597.03    114.69 o 
  11   5   9     5465.72     5378.25    136.52 o 
  12   5   9     5480.88     5358.62    139.23 o 
  13   5   9     8660.17     8680.81    194.44 o 
  14   5   9     2217.60     2471.39    111.98 o 
  15   5   9     3819.06     3811.13    140.80 o 
  16   5   9      456.71      402.57     74.21 o 
  17   5   9     5283.28     5393.10    216.32 o 
  18   5   9      286.35      236.61     68.41 o 
  19   5   9    13709.70    13184.01    373.46 o 
   1   6   9     8380.02     7938.83    170.91 o 
   2   6   9    15172.59    15305.88    292.37 o 
   3   6   9      649.93      737.44     54.51 o 
   4   6   9    12566.99    12847.71    229.17 o 
   5   6   9      441.23      566.70     42.14 o 
   6   6   9     6677.06     6642.60    152.01 o 
   7   6   9     8607.81     8233.04    173.03 o 
   8   6   9     9608.24     9761.73    193.18 o 
   9   6   9     3254.49     3423.44    110.06 o 
  10   6   9      654.52      663.35     54.49 o 
  11   6   9     2946.17     2788.04    101.81 o 
  12   6   9     6389.48     6454.79    158.58 o 
  13   6   9     4134.54     3836.64    122.68 o 
  14   6   9     5086.81     5181.14    208.14 o 
  15   6   9     2248.33     2433.70    164.63 o 
  16   6   9     1715.40     1590.79    127.91 o 
  17   6   9      191.20      404.88     80.61 o 
  18   6   9     6919.98     6922.65    663.74 o 
   1   7   9    21837.92    22362.03    474.56 o 
   2   7   9      325.76      306.12     42.90 o 
   3   7   9     3087.63     3082.99    107.66 o 
   4   7   9     4000.40     4070.64    123.25 o 
   5   7   9    12297.54    12546.96    229.13 o 
   6   7   9     4745.61     4887.99    135.13 o 
   7   7   9     2723.10     2576.33     98.41 o 
   8   7   9     5211.61     5138.67    140.16 o 
   9   7   9      229.71      219.52     41.80 o 
  10   7   9     8436.01     8725.70    218.98 o 
  11   7   9    13343.46    13671.79    254.26 o 
  12   7   9     4257.31     4283.68    134.19 o 
  13   7   9     5843.69     5860.98    159.76 o 
  14   7   9     1115.76      982.86     86.17 o 
  15   7   9     5417.76     5356.72    362.21 o 
  16   7   9      901.86      837.61    102.37 o 
   1   8   9     3714.88     3974.31    127.57 o 
   2   8   9    13468.99    13215.88    250.87 o 
   3   8   9     1359.48     1647.05     83.57 o 
   4   8   9      108.43       78.23     39.35 o 
   5   8   9     5568.42     5821.13    154.05 o 
   6   8   9    11923.00    11859.43    232.96 o 
   7   8   9     7402.77     7802.97    184.19 o 
   8   8   9     3729.01     3764.99    127.05 o 
   9   8   9    15147.62    15514.71    417.57 o 
  10   8   9     8111.10     7991.54    191.80 o 
  11   8   9     5775.30     5822.09    162.06 o 
  12   8   9     5155.28     5172.96    154.26 o 
  13   8   9     1526.87     1531.65    126.79 o 
  14   8   9     2495.44     2641.11    133.56 o 
   1   9   9     2981.96     2891.33    113.89 o 
   2   9   9     5293.67     5309.32    155.90 o 
   3   9   9     2203.97     2127.45    116.80 o 
   4   9   9    13840.64    13316.08    311.92 o 
   5   9   9     2281.25     2433.90    116.12 o 
   6   9   9    12777.38    13174.26    257.23 o 
   7   9   9     9667.51     9426.32    213.62 o 
   8   9   9    25739.41    26191.45    404.78 o 
   9   9   9     2128.21     2083.62    102.37 o 
  10   9   9      726.07      629.53     64.58 o 
  11   9   9     9761.89     9703.30    223.62 o 
  12   9   9     2785.91     2758.17    138.62 o 
   1  10   9     7373.29     7270.72    192.60 o 
   2  10   9     3899.35     3794.29    161.41 o 
   3  10   9      461.44      407.75     69.80 o 
   4  10   9       84.34      133.33     52.84 o 
   5  10   9    26693.83    26467.34    415.87 o 
   6  10   9     5504.73     5365.26    163.03 o 
   7  10   9     1511.37     1474.37     92.54 o 
   8  10   9     1868.73     1936.87    102.90 o 
   0   0  10   104370.59    98222.66   2072.73 o 
   2   0  10    52986.42    53706.74    857.12 o 
   4   0  10      855.67      787.68     68.08 o 
   6   0  10    35022.97    35970.80    622.80 o 
   8   0  10     7205.71     6800.72    196.24 o 
  10   0  10    28859.68    29259.46    802.06 o 
  12   0  10    38868.82    37543.40    978.15 o 
  14   0  10     2140.21     2138.84    179.93 o 
  16   0  10     5182.00     4704.79    275.55 o 
  18   0  10    16377.06    16671.28    585.86 o 
   0   1  10     2164.60     2051.87    103.29 o 
   1   1  10     4766.81     4925.03    115.72 o 
   2   1  10     1131.47     1220.35     56.79 o 
   3   1  10    21497.65    21110.24    294.04 o 
   4   1  10      381.18      473.54     39.58 o 
   5   1  10    17967.56    17758.35    259.28 o 
   6   1  10     9530.99     9665.32    172.76 o 
   7   1  10    24509.39    23388.48    317.19 o 
   8   1  10    37177.45    36416.08    444.93 o 
   9   1  10     1447.48     1455.90     76.82 o 
  10   1  10     1433.40     1426.86     75.85 o 
  11   1  10    13586.20    13818.68    341.47 o 
  12   1  10     9829.14     9862.46    279.91 o 
  13   1  10    39337.91    40400.82    740.19 o 
  14   1  10     6382.24     6693.65    570.44 o 
  15   1  10    10051.90     9803.60    288.42 o 
  16   1  10     3611.55     3590.24    169.39 o 
  17   1  10      444.62      509.91     98.33 o 
  18   1  10     2686.38     2885.86    158.41 o 
  19   1  10     9567.58    10213.72    446.74 o 
  20   1  10    10148.64     9830.25    443.42 o 
   0   2  10     8444.48     8254.81    223.56 o 
   1   2  10     4824.03     4891.30    135.68 o 
   2   2  10     2349.12     2359.29     79.38 o 
   3   2  10    12493.35    12275.59    203.88 o 
   4   2  10     1255.35     1211.92     59.02 o 
   5   2  10     3331.09     3596.19     98.80 o 
   6   2  10    16435.71    16027.39    246.18 o 
   7   2  10     9325.79     9457.01    178.10 o 
   8   2  10     5496.33     5384.56    151.13 o 
   9   2  10      178.31      225.23     40.73 o 
  10   2  10     4535.12     4796.10    142.85 o 
  11   2  10     4585.37     4562.23    309.59 o 
  12   2  10      970.38      990.19     98.37 o 
  13   2  10    22130.01    21925.72    477.51 o 
  14   2  10     9635.50     9538.94    282.99 o 
  15   2  10     7788.95     7672.82    252.75 o 
  16   2  10     6248.75     6122.76    226.12 o 
  17   2  10     1258.83     1156.70    106.56 o 
  18   2  10    13857.68    14875.36    387.46 o 
  19   2  10     1073.76     1071.83    159.42 o 
  20   2  10     7112.77     7431.83    388.10 o 
   0   3  10   211102.30   197885.08   6000.12 o 
   1   3  10     3673.20     3742.56    104.99 o 
   2   3  10    28604.31    27291.04    368.73 o 
   3   3  10     1614.58     1542.72     57.97 o 
   4   3  10     1355.13     1368.19     51.19 o 
   5   3  10     7635.58     7217.06    125.98 o 
   6   3  10     7344.25     7096.58    125.13 o 
   7   3  10     6214.36     5885.79    128.62 o 
   8   3  10     5964.60     5754.86    129.15 o 
   9   3  10     1976.18     2015.31     75.75 o 
  10   3  10    12262.82    12396.59    211.00 o 
  11   3  10      382.63      377.07     41.66 o 
  12   3  10    22007.24    22068.88    468.43 o 
  13   3  10     4285.41     4507.68    144.32 o 
  14   3  10     3473.30     3493.33    130.39 o 
  15   3  10     5369.28     5558.06    211.42 o 
  16   3  10     5993.44     6488.20    237.33 o 
  17   3  10     1599.71     1549.89    121.73 o 
  18   3  10     6771.44     6849.37    374.47 o 
  19   3  10     2782.32     2706.17    237.68 o 
  20   3  10     9330.46     9670.69    456.78 o 
   0   4  10     4538.33     5037.52    246.75 o 
   1   4  10     4440.93     4734.95    166.02 o 
   2   4  10     3328.60     3271.67    100.69 o 
   3   4  10    10231.16    10269.38    318.92 o 
   4   4  10     4914.26     4804.07    102.70 o 
   5   4  10    25786.57    25730.22    305.19 o 
   6   4  10      719.05      800.12     43.98 o 
   7   4  10    13135.70    13156.82    217.83 o 
   8   4  10    14229.71    14339.07    232.56 o 
   9   4  10     1161.05     1137.49     62.02 o 
  10   4  10      102.50      120.71     38.16 o 
  11   4  10    21109.31    21037.54    312.55 o 
  12   4  10     7340.16     7660.20    196.26 o 
  13   4  10    59757.02    60326.34   1449.20 o 
  14   4  10     6048.51     5749.02    171.28 o 
  15   4  10    22335.58    22005.81    389.94 o 
  16   4  10     1341.21     1267.42     88.23 o 
  17   4  10     1470.80     1647.71    125.52 o 
  18   4  10      995.82     1023.67    222.15 o 
  19   4  10     3613.23     3653.43    185.22 o 
   0   5  10    40512.56    40137.19    723.33 o 
   1   5  10    10846.68    11090.17    208.02 o 
   2   5  10     8937.05     8880.73    181.98 o 
   3   5  10     4389.35     4430.88    122.75 o 
   4   5  10      595.55      787.24     46.00 o 
   5   5  10     6225.35     6204.04    124.73 o 
   6   5  10     7332.67     7641.83    159.51 o 
   7   5  10     9621.92     9557.27    185.85 o 
   8   5  10      407.00      440.79     43.06 o 
   9   5  10      420.51      451.53     45.69 o 
  10   5  10    10008.52     9779.62    223.27 o 
  11   5  10     5341.12     5530.44    141.43 o 
  12   5  10      839.60      939.78     64.54 o 
  13   5  10     2023.59     1940.54     87.92 o 
  14   5  10     2221.88     2282.26    126.67 o 
  15   5  10      881.93      878.69     77.24 o 
  16   5  10     6444.06     6315.61    235.00 o 
  17   5  10     7999.62     8424.88    280.55 o 
  18   5  10     7208.03     7595.49    272.42 o 
   0   6  10    30971.04    31402.73    609.98 o 
   1   6  10      220.28      313.99     55.78 o 
   2   6  10     5301.47     5543.96    144.13 o 
   3   6  10     9358.24     9024.12    189.51 o 
   4   6  10    12786.06    13000.12    236.20 o 
   5   6  10     9677.87     9690.08    191.27 o 
   6   6  10     1461.77     1497.46    122.45 o 
   7   6  10     4569.31     5008.81    133.72 o 
   8   6  10     6813.29     6750.05    158.55 o 
   9   6  10     6171.22     6111.59    152.21 o 
  10   6  10     2431.71     2314.47     94.05 o 
  11   6  10       39.91      109.81     60.18 o 
  12   6  10     3912.02     3925.37    125.04 o 
  13   6  10      912.91     1038.99     71.95 o 
  14   6  10    11872.39    11700.88    289.58 o 
  15   6  10     5145.15     4941.35    222.74 o 
  16   6  10     8491.83     8302.61    458.30 o 
  17   6  10     1050.06      987.38    108.53 o 
   0   7  10     5412.44     5663.70    263.74 o 
   1   7  10    13688.33    13914.98    255.44 o 
   2   7  10     9181.04     9146.01    221.99 o 
   3   7  10     5618.49     5749.94    152.17 o 
   4   7  10     8482.68     8297.16    222.38 o 
   5   7  10     9481.74     9859.54    201.71 o 
   6   7  10     2017.85     1987.61     87.70 o 
   7   7  10    19073.36    18768.43    305.53 o 
   8   7  10       73.30      156.05     37.91 o 
   9   7  10     2054.81     2039.68     92.49 o 
  10   7  10     2088.89     2241.04     99.94 o 
  11   7  10     7262.24     7408.91    180.11 o 
  12   7  10      866.48      948.23     71.81 o 
  13   7  10    36086.05    35973.58    500.19 o 
  14   7  10     2510.00     2529.78    127.94 o 
  15   7  10    10172.64    10148.42    321.07 o 
   0   8  10    36322.49    35649.24   1083.97 o 
   1   8  10     8388.13     8882.69    203.36 o 
   2   8  10    15247.85    15614.42    283.43 o 
   3   8  10      336.22      340.54     59.29 o 
   4   8  10     2241.86     2189.33    118.21 o 
   5   8  10     4592.53     4709.59    148.21 o 
   6   8  10     1710.66     1704.67     88.66 o 
   7   8  10     4479.74     4494.00    140.14 o 
   8   8  10      557.05      647.73     62.00 o 
   9   8  10     1926.64     1943.69    100.91 o 
  10   8  10     8092.66     7962.85    195.72 o 
  11   8  10     8510.73     8633.20    204.70 o 
  12   8  10     3359.87     3151.45    123.65 o 
  13   8  10     3058.11     3026.49    123.14 o 
   0   9  10     9104.96     9459.80    318.81 o 
   1   9  10     4143.45     4052.20    138.90 o 
   2   9  10     2752.35     2881.42    137.88 o 
   3   9  10     2663.66     2647.03    132.58 o 
   4   9  10     4577.50     4529.88    174.66 o 
   5   9  10      448.36      519.77     58.41 o 
   6   9  10     1310.52     1552.25     89.75 o 
   7   9  10     2564.31     2733.37    114.93 o 
   8   9  10      598.13      678.29     66.82 o 
   9   9  10      714.66      753.81     89.08 o 
  10   9  10      718.03      668.52     67.92 o 
   0  10  10     1993.69     2266.06    155.48 o 
   1  10  10    10930.23    11281.42    304.86 o 
   2  10  10     5946.46     5869.51    248.84 o 
   3  10  10     8710.02     8914.15    259.68 o 
   4  10  10     4199.33     4224.61    175.65 o 
   5  10  10      513.30      648.07     67.20 o 
   2   0  11    24643.83    23770.63    467.02 o 
   4   0  11    11947.45    11582.64    284.34 o 
   6   0  11    39465.21    38918.88    675.86 o 
   8   0  11    12675.11    12657.70    385.41 o 
  10   0  11     4001.06     3920.73    238.03 o 
  12   0  11   100112.56   101558.96   2241.50 o 
  14   0  11    47173.43    48566.30   1232.90 o 
  16   0  11     1586.74     1537.12    169.66 o 
  18   0  11     3809.77     3741.00    261.63 o 
   1   1  11    41517.48    40416.69    497.67 o 
   2   1  11      846.87      888.23     53.55 o 
   3   1  11     8276.34     7763.07    157.69 o 
   4   1  11     4977.70     4753.78    197.08 o 
   5   1  11     1312.48     1255.91     61.97 o 
   6   1  11    39587.78    38461.02    477.09 o 
   7   1  11     6803.45     6724.87    145.06 o 
   8   1  11     6270.01     6341.76    167.95 o 
   9   1  11    21594.43    20612.55    354.39 o 
  10   1  11     1677.41     1758.72    137.46 o 
  11   1  11    13274.76    12350.84    573.59 o 
  12   1  11     3802.33     3657.79    173.36 o 
  13   1  11      329.72      371.02     69.40 o 
  14   1  11     2140.99     1919.24    126.95 o 
  15   1  11     1663.50     1630.15    120.73 o 
  16   1  11      113.32      114.17     52.57 o 
  17   1  11     1250.98     1506.46    121.70 o 
  18   1  11     3734.83     3849.62    312.58 o 
  19   1  11     2363.86     2259.35    150.00 o 
  20   1  11     1340.60     1557.07    189.97 o 
   1   2  11    22741.35    22475.00    318.30 o 
   2   2  11      986.85      936.71     55.86 o 
   3   2  11      583.97      573.74     46.33 o 
   4   2  11    18533.94    17997.15    406.80 o 
   5   2  11     1687.25     1783.68     73.54 o 
   6   2  11    23964.15    24121.63    336.62 o 
   7   2  11      142.25      159.08     30.61 o 
   8   2  11     2890.63     2859.82    111.50 o 
   9   2  11    11156.93    10621.82    234.16 o 
  10   2  11     2267.70     2394.08    104.55 o 
  11   2  11     1151.92     1017.10    115.35 o 
  12   2  11    16905.68    17408.22    753.34 o 
  13   2  11     1515.24     1618.02    203.60 o 
  14   2  11       89.69      214.51     63.48 o 
  15   2  11     4821.92     4619.24    198.29 o 
  16   2  11     1172.20     1288.97    144.17 o 
  17   2  11     2525.34     2587.55    239.36 o 
  18   2  11     3696.77     3638.61    246.32 o 
  19   2  11      716.43      725.68    142.42 o 
   1   3  11     6278.50     5994.65    142.63 o 
   2   3  11    26739.75    25950.29    403.04 o 
   3   3  11     3110.27     3106.96    115.14 o 
   4   3  11     7868.66     7571.30    160.97 o 
   5   3  11      911.38      981.23     58.17 o 
   6   3  11     9897.72    10262.98    192.87 o 
   7   3  11      144.54      209.00     48.22 o 
   8   3  11     1877.27     1976.34     97.64 o 
   9   3  11    13614.04    13425.92    276.91 o 
  10   3  11     3424.99     3302.63    127.29 o 
  11   3  11     1798.38     1793.57    109.15 o 
  12   3  11    50666.72    50156.27   1097.70 o 
  13   3  11     5122.03     4989.86    260.24 o 
  14   3  11    46558.52    46608.39    853.40 o 
  15   3  11     3250.96     3201.35    169.23 o 
  16   3  11     4514.76     4735.42    205.02 o 
  17   3  11      946.83     1149.08    230.63 o 
  18   3  11     2827.77     2943.92    247.87 o 
  19   3  11     4135.61     4128.67    299.03 o 
   1   4  11    76903.13    76647.05    977.80 o 
   2   4  11     2163.15     1991.43     89.20 o 
   3   4  11    10503.88    10340.86    198.73 o 
   4   4  11     1934.98     1912.38     79.80 o 
   5   4  11     1566.17     1599.40     74.12 o 
   6   4  11    15897.23    15118.05    302.72 o 
   7   4  11    10205.78     9875.48    233.75 o 
   8   4  11     1776.65     1892.82     98.44 o 
   9   4  11    18161.21    17443.96    335.98 o 
  10   4  11     9375.97     9032.17    224.35 o 
  11   4  11    15927.12    16087.49    321.05 o 
  12   4  11      581.35      676.11     87.30 o 
  13   4  11     4146.08     4209.88    193.58 o 
  14   4  11     4887.02     5176.92    215.78 o 
  15   4  11     2711.69     2975.01    164.37 o 
  16   4  11      671.46      649.62     93.15 o 
  17   4  11      973.61     1034.44    162.80 o 
  18   4  11     1274.94     1231.37    179.79 o 
   1   5  11     6459.59     6774.02    161.79 o 
   2   5  11     2145.48     2246.80     90.82 o 
   3   5  11     2967.99     2824.72    101.23 o 
   4   5  11     8690.88     8676.55    155.69 o 
   5   5  11     1876.19     1853.05     77.18 o 
   6   5  11      852.36     1044.67    138.55 o 
   7   5  11    18427.13    18216.92    285.71 o 
   8   5  11      374.87      486.75     47.86 o 
   9   5  11     4876.97     4978.74    133.44 o 
  10   5  11     3163.80     3050.82    129.74 o 
  11   5  11     2501.17     2489.60    119.45 o 
  12   5  11    16103.16    16210.94    381.10 o 
  13   5  11     5658.40     5341.79    222.77 o 
  14   5  11     6161.45     6296.99    244.18 o 
  15   5  11     2815.99     3018.43    171.36 o 
  16   5  11     2937.02     2887.89    170.28 o 
  17   5  11     3989.46     4311.82    316.00 o 
   1   6  11     3475.32     3436.19    115.89 o 
   2   6  11    12995.20    13583.36    250.05 o 
   3   6  11     4182.01     4167.79    155.35 o 
   4   6  11     9744.87     9788.79    173.20 o 
   5   6  11      631.39      760.60     57.43 o 
   6   6  11     5161.17     5428.62    141.48 o 
   7   6  11      919.65      934.47     81.76 o 
   8   6  11     1897.95     1976.18     88.01 o 
   9   6  11     7261.62     7125.41    169.79 o 
  10   6  11     1653.54     1689.38     84.03 o 
  11   6  11     3112.21     3023.63    110.87 o 
  12   6  11    13924.10    13922.91    259.44 o 
  13   6  11     4894.93     4936.21    146.07 o 
  14   6  11    17364.18    18039.04    358.57 o 
  15   6  11     1496.61     1515.09    135.74 o 
  16   6  11      899.90      810.54    162.79 o 
   1   7  11    56711.11    57537.50    715.13 o 
   2   7  11     4001.86     3949.78    129.86 o 
   3   7  11      765.81      896.97     87.13 o 
   4   7  11     2014.70     1946.05     88.09 o 
   5   7  11     5252.80     5448.02    146.75 o 
   6   7  11     2033.47     2082.55     93.09 o 
   7   7  11    11498.14    11558.17    229.92 o 
   8   7  11     4670.17     4884.34    144.28 o 
   9   7  11     4127.73     4224.18    134.80 o 
  10   7  11    11149.54    11623.51    314.40 o 
  11   7  11    12601.60    13101.17    255.35 o 
  12   7  11     2621.87     2584.48    110.11 o 
  13   7  11     3937.74     4159.22    139.90 o 
  14   7  11     1025.72     1229.61     96.74 o 
   1   8  11     1394.86     1406.50     85.13 o 
   2   8  11     7500.82     7764.75    195.69 o 
   3   8  11    10199.10    10334.13    267.29 o 
   4   8  11      398.38      440.76     54.82 o 
   5   8  11     3276.96     3156.54    117.83 o 
   6   8  11     4560.94     4768.46    144.87 o 
   7   8  11     3644.02     3618.02    126.44 o 
   8   8  11     3565.40     3536.01    126.38 o 
   9   8  11     3486.61     3759.77    132.02 o 
  10   8  11     3265.37     3343.35    185.31 o 
  11   8  11     2330.91     2312.39    106.37 o 
  12   8  11    22532.36    22774.04    377.37 o 
   1   9  11     1701.53     1919.89    101.13 o 
   2   9  11     6985.31     6579.94    228.94 o 
   3   9  11       46.85       54.84     44.15 o 
   4   9  11     4205.23     4219.73    140.38 o 
   5   9  11     1208.79     1206.28     83.01 o 
   6   9  11     3896.41     4025.89    139.48 o 
   7   9  11      400.20      408.65     58.02 o 
   8   9  11     4448.02     4525.62    150.86 o 
   0   0  12   207812.80   203346.13   4085.55 o 
   2   0  12     9773.57     9238.04    302.53 o 
   4   0  12     2662.84     2728.15    130.77 o 
   6   0  12      802.91      837.78     78.71 o 
   8   0  12    24261.83    25438.84    830.85 o 
  10   0  12    11393.76    11309.71    447.88 o 
  12   0  12    19567.39    19696.06    646.22 o 
  14   0  12     2650.49     2757.34    220.72 o 
  16   0  12     2494.70     2821.31    227.47 o 
  18   0  12      135.62      277.97    101.69 o 
   0   1  12    87953.63    84733.77   1332.44 o 
   1   1  12     5769.50     5927.89    142.09 o 
   2   1  12     7051.72     6808.18    153.45 o 
   3   1  12    16261.76    16311.19    260.55 o 
   4   1  12     1563.21     1584.91     72.05 o 
   5   1  12     5334.85     5352.88    132.73 o 
   6   1  12     3543.22     3657.46    108.26 o 
   7   1  12      133.55      194.58     33.84 o 
   8   1  12    19262.07    19012.00    343.09 o 
   9   1  12      153.51      106.18     67.66 o 
  10   1  12     2606.24     2584.16    144.03 o 
  11   1  12     5860.15     6022.56    398.30 o 
  12   1  12     7321.46     7345.70    251.57 o 
  13   1  12    43273.70    42568.19   1232.45 o 
  14   1  12     1703.38     1798.62    130.63 o 
  15   1  12     1631.25     1756.69    128.22 o 
  16   1  12     1056.85     1116.30    172.99 o 
  17   1  12      659.28      600.16     89.70 o 
  18   1  12     7925.09     7936.66    284.09 o 
  19   1  12     1493.65     1687.83    136.49 o 
   0   2  12    45317.39    44891.28    783.75 o 
   1   2  12      626.86      659.97     52.13 o 
   3   2  12    11412.27    11416.56    208.64 o 
   4   2  12     1446.81     1498.76     71.24 o 
   5   2  12    21247.82    20817.43    311.90 o 
   6   2  12     3314.75     3540.03    107.60 o 
   7   2  12    14033.28    13466.03    276.11 o 
   8   2  12    13792.65    13400.38    323.38 o 
   9   2  12      653.16      734.62     67.37 o 
  10   2  12     4067.90     4066.75    180.92 o 
  11   2  12     7308.53     7283.95    250.04 o 
  12   2  12     9471.60     9295.96    291.84 o 
  13   2  12    19081.44    18695.59    643.93 o 
  14   2  12     3318.54     3315.85    172.91 o 
  15   2  12        5.67       10.25     47.76 o 
  16   2  12     6583.20     6897.01    348.90 o 
  17   2  12     1199.98     1129.30    181.48 o 
  18   2  12     6361.68     6204.30    376.01 o 
   0   3  12    64825.50    64062.90   1060.67 o 
   1   3  12     2860.86     3091.82    102.56 o 
   2   3  12     6044.69     6261.45    149.66 o 
   3   3  12     2760.49     2648.56     94.68 o 
   4   3  12     4104.79     4095.00    118.57 o 
   5   3  12     9107.28     8788.75    182.06 o 
   6   3  12     5155.04     5149.07    161.03 o 
   7   3  12     5559.12     5413.87    166.32 o 
   8   3  12    29038.93    28543.92    471.18 o 
   9   3  12      213.11      251.95     49.23 o 
  10   3  12     5049.58     4979.97    161.78 o 
  11   3  12     1461.34     1574.17    121.15 o 
  12   3  12     8977.85     9021.66    291.08 o 
  13   3  12     5599.31     5330.25    220.37 o 
  14   3  12       27.45       18.88     50.16 o 
  15   3  12     7110.96     7298.01    266.75 o 
  16   3  12     4318.14     4541.35    209.05 o 
  17   3  12     1632.07     1820.98    139.60 o 
  18   3  12     1269.60     1153.52    117.24 o 
   0   4  12    11024.44    10781.63    297.35 o 
   1   4  12     6495.31     6317.36    155.75 o 
   2   4  12     8747.17     8830.88    187.52 o 
   3   4  12     9052.91     9294.17    192.54 o 
   4   4  12      853.81      916.39     61.97 o 
   5   4  12     8037.83     7888.02    175.63 o 
   6   4  12      984.09     1105.31     80.25 o 
   7   4  12     1027.77     1125.35    101.74 o 
   8   4  12     4180.93     4273.30    151.55 o 
   9   4  12      718.66      805.91     74.40 o 
  10   4  12     1677.49     1679.83     99.18 o 
  11   4  12     6159.37     6051.70    203.95 o 
  12   4  12     1912.06     2125.43    143.45 o 
  13   4  12    40478.81    41530.49   1621.55 o 
  14   4  12     3396.27     3384.77    180.39 o 
  15   4  12     5701.88     5524.13    454.15 o 
  16   4  12      997.27     1240.46    120.56 o 
  17   4  12     1300.07     1346.18    128.47 o 
   0   5  12    40565.59    40825.00    758.04 o 
   1   5  12     4060.36     3871.90    124.41 o 
   2   5  12      991.67     1049.63     69.07 o 
   3   5  12     3519.72     3466.92    127.05 o 
   4   5  12     1888.66     2078.35     90.99 o 
   5   5  12    19304.10    18940.54    546.93 o 
   6   5  12     1341.12     1394.90    112.66 o 
   7   5  12    16105.95    15848.91    330.22 o 
   8   5  12    12827.93    12722.30    289.78 o 
   9   5  12      220.43      249.29     53.34 o 
  10   5  12     2485.74     2536.81    126.57 o 
  11   5  12     9488.73    10071.72    256.45 o 
  12   5  12     3339.10     3704.73    278.55 o 
  13   5  12     4577.35     4953.12    219.75 o 
  14   5  12      363.89      345.41     79.00 o 
  15   5  12     4017.15     4131.92    288.83 o 
  16   5  12     3387.01     3122.66    182.31 o 
   0   6  12    18334.55    18912.34    446.49 o 
   1   6  12     1659.08     1736.80     86.85 o 
   2   6  12    11186.70    11563.45    232.95 o 
   3   6  12     1867.56     1794.87     88.48 o 
   4   6  12     3403.70     3309.10    140.30 o 
   5   6  12     7264.44     7319.59    212.80 o 
   6   6  12     4924.35     4874.58    171.91 o 
   7   6  12     7959.95     8187.68    312.92 o 
   8   6  12     9912.19    10241.33    261.81 o 
   9   6  12      543.59      515.51     68.63 o 
  10   6  12     1324.63     1397.04    101.38 o 
  11   6  12      157.66      154.62     52.81 o 
  12   6  12      350.80      437.62     68.05 o 
  13   6  12    11144.03    11026.57    488.07 o 
  14   6  12     5003.52     5233.65    263.50 o 
   0   7  12    15352.94    15601.07    409.85 o 
   1   7  12     3745.66     3772.13    130.37 o 
   2   7  12     8278.57     8306.89    198.23 o 
   3   7  12     4471.98     4764.80    173.95 o 
   4   7  12     1700.76     1925.09    112.94 o 
   5   7  12    10234.33    10569.78    400.43 o 
   6   7  12      151.26      148.67     50.07 o 
   7   7  12     1127.82     1050.08     91.74 o 
   8   7  12     2008.89     2067.27    131.11 o 
   9   7  12     2179.59     2108.05    120.87 o 
  10   7  12     1401.60     1361.06    101.93 o 
  11   7  12     8637.41     8887.83    253.21 o 
  12   7  12     3432.49     3575.70    158.61 o 
   0   8  12    18631.02    18808.63    472.98 o 
   1   8  12     6692.00     6614.87    181.17 o 
   2   8  12    10029.61     9666.58    318.85 o 
   3   8  12      551.16      687.06     79.30 o 
   4   8  12     8876.92     9636.44    215.42 o 
   5   8  12    10593.10    10826.23    231.19 o 
   6   8  12      112.76       82.44     40.61 o 
   7   8  12     7480.51     7897.49    194.90 o 
   8   8  12     6929.60     7461.95    355.48 o 
   9   8  12      376.29      373.64     69.68 o 
  10   8  12      722.29      676.85     83.38 o 
   0   9  12     1746.66     1868.30    146.12 o 
   1   9  12     1098.11     1297.03    105.05 o 
   2   9  12     5278.45     5055.40    192.76 o 
   3   9  12     1263.95     1324.41    107.57 o 
   4   9  12     3080.45     3025.57    123.31 o 
   5   9  12     4707.39     4800.58    155.60 o 
   2   0  13     6136.24     6085.90    209.39 o 
   4   0  13    26242.55    25570.54    520.99 o 
   6   0  13    13733.50    13753.82    337.86 o 
   8   0  13      967.35      746.24    125.50 o 
  10   0  13     4896.16     4483.24    275.53 o 
  12   0  13     2751.15     2543.61    213.95 o 
  14   0  13     4807.27     4954.27    302.63 o 
  16   0  13     5114.38     5202.76    319.65 o 
   1   1  13     5115.34     5104.12    134.83 o 
   2   1  13     2521.90     2471.34     93.24 o 
   3   1  13     6173.89     5979.80    147.26 o 
   4   1  13    22796.97    22530.20    336.55 o 
   5   1  13      920.78      884.21     60.83 o 
   6   1  13    33734.64    32763.06    627.68 o 
   7   1  13    27031.37    26659.88    446.48 o 
   8   1  13     7607.76     7705.69    202.95 o 
   9   1  13    28639.30    27580.04    588.25 o 
  10   1  13      157.46      179.18     86.44 o 
  11   1  13       61.00      167.58     56.19 o 
  12   1  13     8217.49     8138.48    275.98 o 
  13   1  13      300.99      194.03     81.37 o 
  14   1  13    12520.74    13053.29    371.93 o 
  15   1  13     1365.33     1190.93    115.15 o 
  16   1  13       57.66      150.46     58.69 o 
  17   1  13     7891.54     7978.69    288.74 o 
   1   2  13    18376.66    17975.51    291.83 o 
   2   2  13     5012.47     5286.01    139.00 o 
   3   2  13      760.35      738.73     72.76 o 
   4   2  13    22196.89    21778.12    429.93 o 
   5   2  13     1105.94     1114.61     78.89 o 
   6   2  13    47534.68    46705.86    585.47 o 
   7   2  13    28765.96    28450.49    469.05 o 
   8   2  13     2904.19     2821.04    121.95 o 
   9   2  13    17098.88    17092.81    491.49 o 
  10   2  13     1318.14     1393.23    117.26 o 
  11   2  13      178.28      213.64    110.17 o 
  12   2  13     9574.60     9412.01    302.40 o 
  13   2  13     3076.35     2982.57    165.51 o 
  14   2  13     6453.54     5990.71    330.17 o 
  15   2  13      533.87      596.25     91.72 o 
  16   2  13      551.34      569.18     92.10 o 
  17   2  13     8938.55     9206.29    315.00 o 
   1   3  13      904.97     1184.03     83.16 o 
   2   3  13     2904.10     2983.98    157.89 o 
   3   3  13     3251.07     3173.79    116.24 o 
   4   3  13    11700.66    12026.28    227.69 o 
   5   3  13     1355.45     1437.99     84.05 o 
   6   3  13     5898.87     5967.32    181.23 o 
   7   3  13     8466.72     7994.82    214.53 o 
   8   3  13      213.88      310.53     56.25 o 
   9   3  13     4143.31     3963.11    148.70 o 
  10   3  13      203.85      252.23     51.37 o 
  11   3  13     7617.00     7097.85    259.66 o 
  12   3  13     6044.76     5495.42    268.86 o 
  13   3  13     1537.07     1427.12    124.14 o 
  14   3  13      383.19      412.56    100.02 o 
  15   3  13     1605.04     1535.76    130.91 o 
  16   3  13     6436.61     6386.59    256.93 o 
   1   4  13     4796.26     4552.26    133.90 o 
   2   4  13     1307.10     1176.60     72.14 o 
   3   4  13     6316.58     6302.09    160.67 o 
   4   4  13     6723.54     7042.29    171.08 o 
   5   4  13     2778.02     2680.97    139.81 o 
   6   4  13     9523.54     9398.43    240.79 o 
   7   4  13     6164.01     6181.49    190.40 o 
   8   4  13     3605.05     3559.66    145.30 o 
   9   4  13    14951.41    15108.40    322.48 o 
  10   4  13     1906.02     1843.52    109.63 o 
  11   4  13     1131.60     1125.16    114.46 o 
  12   4  13      658.79      668.84     94.15 o 
  13   4  13     2114.71     2053.60    144.93 o 
  14   4  13     7754.92     7695.20    638.64 o 
  15   4  13     3253.63     3351.09    189.56 o 
   1   5  13    16442.12    16180.68    285.35 o 
   2   5  13     5823.23     5706.20    155.53 o 
   3   5  13      789.15      779.10     63.02 o 
   4   5  13     9102.39     8939.35    237.97 o 
   5   5  13     6340.83     6391.15    197.77 o 
   6   5  13    24139.15    23660.93    437.99 o 
   7   5  13    15295.67    14886.44    354.90 o 
   8   5  13       28.25      153.60     91.33 o 
   9   5  13     7957.26     7853.30    227.90 o 
  10   5  13     3790.66     3525.76    172.52 o 
  11   5  13     5543.50     5736.80    194.25 o 
  12   5  13     6781.78     7094.42    355.73 o 
  13   5  13     6704.27     6329.70    454.40 o 
  14   5  13     3199.79     3739.33    200.00 o 
   1   6  13    14971.36    15644.27    288.44 o 
   2   6  13     4377.86     4514.90    141.86 o 
   3   6  13     1264.72     1311.25     97.23 o 
   4   6  13     8435.12     8529.37    264.40 o 
   5   6  13     1267.43     1435.81    103.77 o 
   6   6  13    14955.07    14516.24    344.15 o 
   7   6  13    17928.46    17755.05    526.09 o 
   8   6  13     7797.89     7715.00    229.61 o 
   9   6  13     6621.06     6229.01    205.31 o 
  10   6  13     2303.26     2415.69    128.22 o 
  11   6  13     7079.07     7159.93    231.06 o 
  12   6  13     5192.84     5461.89    196.86 o 
  13   6  13     2918.00     3033.55    184.68 o 
   1   7  13     3262.35     3624.62    132.01 o 
   2   7  13     1082.18     1118.09     93.72 o 
   3   7  13      590.17      605.02     75.03 o 
   4   7  13     1596.15     1726.58    114.20 o 
   5   7  13     7953.51     7579.08    231.31 o 
   6   7  13     1128.86     1132.92     97.21 o 
   7   7  13     6854.67     6805.85    220.81 o 
   8   7  13     1893.47     1865.28    119.64 o 
   9   7  13     2922.59     2942.72    146.71 o 
  10   7  13     1347.63     1282.07    104.61 o 
   1   8  13     1321.66     1399.87    139.41 o 
   2   8  13     2211.09     2070.30    126.65 o 
   3   8  13      796.17      897.37    122.79 o 
   4   8  13     2097.11     2126.02    128.01 o 
   5   8  13     1375.55     1769.39    163.46 o 
   6   8  13     3634.84     3984.11    172.19 o 
   7   8  13    13126.74    12837.52    325.62 o 
   0   0  14    12302.56    11964.66    458.47 o 
   2   0  14    14549.94    14436.34    363.39 o 
   4   0  14     1263.61     1247.30    104.34 o 
   6   0  14    16897.60    16950.14    400.90 o 
   8   0  14     2223.27     2108.25    193.51 o 
  10   0  14    13164.48    12747.05    513.03 o 
  12   0  14     9277.69     9279.58    433.12 o 
  14   0  14     4465.40     4544.70    302.53 o 
  16   0  14     3608.52     4287.04    298.94 o 
   0   1  14    24868.90    23311.95    972.11 o 
   1   1  14      197.70      206.78     38.49 o 
   2   1  14     3544.81     3640.90    117.24 o 
   3   1  14    18340.15    17761.91    293.24 o 
   4   1  14      511.12      525.67     52.15 o 
   5   1  14    12819.89    12865.83    240.24 o 
   6   1  14     8961.21     9037.67    193.89 o 
   7   1  14    10979.72    10765.35    363.28 o 
   8   1  14     9026.23     8533.78    283.42 o 
   9   1  14     1692.95     1651.74    125.96 o 
  10   1  14      192.09      313.12     70.68 o 
  11   1  14     1946.97     1803.31    188.37 o 
  12   1  14     4220.92     4278.25    217.54 o 
  13   1  14      156.01      197.70     63.22 o 
  14   1  14     2670.32     2524.85    161.94 o 
  15   1  14     4954.37     4450.58    299.20 o 
  16   1  14      770.38      804.96    105.18 o 
   0   2  14    10023.98     9761.11    287.36 o 
   1   2  14     2733.90     2693.40    102.27 o 
   2   2  14     1297.93     1233.46     92.56 o 
   3   2  14     8304.65     8123.12    209.21 o 
   4   2  14     2685.07     2759.87    103.32 o 
   5   2  14    23217.75    23098.78    355.74 o 
   6   2  14     9682.20     9906.02    244.69 o 
   7   2  14    15410.85    15239.38    317.32 o 
   8   2  14    17874.63    17417.67    346.68 o 
   9   2  14      409.40      461.33     79.12 o 
  10   2  14     4804.60     4896.79    214.96 o 
  11   2  14      486.76      604.84     89.85 o 
  12   2  14     4149.65     4032.32    196.67 o 
  13   2  14     5819.69     5777.51    240.43 o 
  14   2  14     1032.43      916.63    127.19 o 
  15   2  14     4678.97     4408.81    216.33 o 
   0   3  14     9063.12     8247.19    266.53 o 
   1   3  14      373.41      385.24     47.24 o 
   2   3  14    15943.66    15639.60    306.85 o 
   3   3  14     6732.54     6704.51    168.65 o 
   4   3  14     1981.96     2025.00     90.54 o 
   5   3  14     4947.65     4857.68    167.37 o 
   6   3  14    13166.54    12781.06    379.04 o 
   7   3  14     4980.64     4659.71    187.62 o 
   8   3  14     2622.60     2612.04    124.32 o 
   9   3  14      875.61      881.23     79.63 o 
  10   3  14    12832.69    12931.09    372.75 o 
  11   3  14      908.74      813.24    100.72 o 
  12   3  14     2225.93     2512.19    174.81 o 
  13   3  14     1490.21     1511.36    188.30 o 
  14   3  14     1611.64     1467.21    133.78 o 
  15   3  14     1825.48     1861.49    186.63 o 
   0   4  14     6769.54     6762.39    241.95 o 
   1   4  14     2284.90     2332.07    106.24 o 
   2   4  14     1021.18     1158.61    106.68 o 
   3   4  14    10837.16    10179.52    217.59 o 
   4   4  14     1736.08     1786.39    104.34 o 
   5   4  14     3859.73     3712.50    149.72 o 
   6   4  14     2018.07     1826.25    120.84 o 
   7   4  14     8856.32     8780.73    239.88 o 
   8   4  14     5348.97     5403.17    183.67 o 
   9   4  14     5133.14     4983.23    178.41 o 
  10   4  14      341.23      376.04     63.60 o 
  11   4  14     3394.72     3466.30    187.99 o 
  12   4  14     2863.73     2934.57    174.49 o 
  13   4  14     3568.29     3429.42    192.46 o 
  14   4  14     2422.21     2206.05    159.28 o 
   0   5  14     4442.55     4375.49    199.54 o 
   1   5  14     4090.82     3829.65    155.03 o 
   2   5  14     4483.12     4517.43    142.89 o 
   3   5  14     1565.33     1527.39     86.71 o 
   4   5  14     5000.75     5151.23    180.63 o 
   5   5  14    22809.98    22869.81    436.27 o 
   6   5  14     7055.31     6876.08    213.84 o 
   7   5  14    21306.42    21353.67    420.98 o 
   8   5  14    15647.49    15496.81    344.55 o 
   9   5  14     2269.45     2187.54    122.15 o 
  10   5  14     5440.82     5364.32    191.69 o 
  11   5  14      961.91      952.23    114.81 o 
  12   5  14     1313.77     1251.36    126.97 o 
   0   6  14     2997.17     2927.38    169.19 o 
   1   6  14     2982.34     3048.08    143.14 o 
   2   6  14      245.69      278.44     49.03 o 
   3   6  14     6276.45     6335.07    208.16 o 
   4   6  14     4880.07     4663.71    234.47 o 
   5   6  14    10725.40    10527.62    278.48 o 
   6   6  14    10133.78    10154.81    274.20 o 
   7   6  14    11684.36    11729.83    299.05 o 
   8   6  14     7516.60     7687.29    237.29 o 
   9   6  14     2174.56     2166.22    126.40 o 
  10   6  14     4967.48     5205.93    193.81 o 
  11   6  14      237.74      223.96     61.20 o 
   0   7  14     7609.98     7775.35    286.47 o 
   1   7  14     8543.63     8567.97    213.74 o 
   2   7  14     1438.84     1484.39    109.65 o 
   3   7  14     6297.40     6478.82    217.28 o 
   4   7  14     2078.82     1951.34    123.42 o 
   5   7  14     2698.21     2717.28    143.63 o 
   6   7  14       66.32       82.09     49.55 o 
   7   7  14    10160.25    10203.41    283.38 o 
   8   7  14      529.68      741.01    117.12 o 
   0   8  14     4675.00     5114.02    237.81 o 
   1   8  14     3376.19     3435.21    161.89 o 
   2   8  14     1159.60     1102.83    101.16 o 
   2   0  15    19961.15    19755.77    454.28 o 
   4   0  15      656.85      799.34    116.99 o 
   6   0  15    60415.29    58318.75   1178.81 o 
   8   0  15     1709.95     1591.54    179.85 o 
  10   0  15     3666.24     3982.13    278.61 o 
  12   0  15    19486.14    20135.19    710.29 o 
  14   0  15    38512.84    36315.20   1071.87 o 
   1   1  15    17844.99    17016.27    296.80 o 
   2   1  15     2544.45     2556.35    117.63 o 
   3   1  15     6941.81     7082.03    174.75 o 
   4   1  15     5351.04     5406.60    152.65 o 
   5   1  15      483.93      609.45     73.90 o 
   6   1  15    10094.95     9990.39    250.22 o 
   7   1  15    13597.83    13212.98    296.59 o 
   8   1  15      831.30     1014.58    106.70 o 
   9   1  15     7596.46     7702.44    419.02 o 
  10   1  15      310.72      381.15     77.66 o 
  11   1  15     5763.67     5583.14    238.16 o 
  12   1  15      160.34      277.97     74.31 o 
  13   1  15      269.98      251.35     75.25 o 
  14   1  15     3289.13     3048.93    307.37 o 
   1   2  15     4047.34     3952.33    128.59 o 
   2   2  15     1734.51     1685.58     86.36 o 
   3   2  15     1496.02     1534.16     82.42 o 
   4   2  15     5728.38     5344.30    151.57 o 
   5   2  15     1801.72     1796.28     88.21 o 
   6   2  15    15257.98    14684.34    319.42 o 
   7   2  15     1799.42     1915.91    125.14 o 
   8   2  15     1642.51     1655.56    104.32 o 
   9   2  15     5804.73     5400.90    230.82 o 
  10   2  15     2028.27     1703.79    193.46 o 
  11   2  15     2829.62     2776.44    168.08 o 
  12   2  15     1404.56     1568.45    134.34 o 
  13   2  15     2579.03     2356.36    159.63 o 
  14   2  15      410.33      479.73     92.28 o 
   1   3  15     2977.02     3137.35    116.59 o 
   2   3  15    16495.24    16102.18    292.09 o 
   3   3  15       29.92       32.59     29.25 o 
   4   3  15     1194.77     1134.31     74.87 o 
   5   3  15     3502.25     3347.44    143.09 o 
   6   3  15    13613.87    13624.62    310.18 o 
   7   3  15     8927.99     8756.15    241.19 o 
   8   3  15     1993.93     2216.08    119.91 o 
   9   3  15     1568.93     1466.99    129.49 o 
  10   3  15     1030.49     1184.82    144.15 o 
  11   3  15     1465.24     1454.29    171.33 o 
  12   3  15     6182.46     6233.41    260.37 o 
  13   3  15     2883.28     3030.20    183.66 o 
   1   4  15    24264.29    22915.96    373.66 o 
   2   4  15      962.68     1016.68     73.16 o 
   3   4  15     4899.14     4503.64    143.23 o 
   4   4  15      504.53      521.36     69.15 o 
   5   4  15      814.05      815.08     82.33 o 
   6   4  15     2938.97     2639.50    132.41 o 
   7   4  15    15453.61    15715.68    346.93 o 
   8   4  15     3253.67     3227.46    146.31 o 
   9   4  15     3636.14     3449.19    153.34 o 
  10   4  15     1897.37     1942.33    147.44 o 
  11   4  15     9855.74     9006.26    719.54 o 
  12   4  15     2547.45     2570.35    170.62 o 
   1   5  15     1564.46     1646.43     92.75 o 
   2   5  15     3423.94     3458.72    128.20 o 
   3   5  15      213.96      188.02     52.62 o 
   4   5  15      698.86      565.19    104.44 o 
   5   5  15     3466.63     3316.18    150.92 o 
   6   5  15    17102.24    17208.47    498.57 o 
   7   5  15     6073.96     6126.53    209.01 o 
   8   5  15        0.46       17.65     41.25 o 
   9   5  15     4828.47     4761.63    184.23 o 
  10   5  15     3090.01     3243.94    153.52 o 
   1   6  15     2918.96     3193.44    127.13 o 
   2   6  15    11664.72    12150.36    305.47 o 
   3   6  15      744.36      827.99     87.79 o 
   4   6  15     2652.67     2565.58    137.53 o 
   5   6  15     1344.02     1418.44    108.95 o 
   6   6  15     2104.76     2206.16    132.41 o 
   7   6  15     4695.39     4658.81    185.74 o 
   8   6  15     6483.93     6715.99    226.34 o 
   1   7  15    28798.77    28661.92   1101.40 o 
   2   7  15     1469.38     1420.03    111.18 o 
   3   7  15     2126.92     1910.25    164.67 o 
   0   0  16    82853.92    81395.11   1888.34 o 
   2   0  16    31009.99    29649.28    623.90 o 
   4   0  16      929.80      993.30    102.79 o 
   6   0  16     4146.18     4289.34    288.90 o 
   8   0  16     8457.60     7300.10    388.52 o 
  10   0  16    16552.16    16144.36    626.73 o 
  12   0  16     7928.06     7459.07    408.72 o 
   0   1  16     4182.88     4176.37    193.39 o 
   1   1  16     4625.58     4671.03    144.90 o 
   2   1  16      447.75      461.73     54.13 o 
   3   1  16    14058.98    13994.64    267.96 o 
   4   1  16      535.86      505.90     56.47 o 
   5   1  16     2810.37     2832.78    111.41 o 
   6   1  16      804.13      891.49     80.09 o 
   7   1  16     5300.05     5280.41    230.74 o 
   8   1  16     3425.43     3326.54    312.53 o 
   9   1  16      443.27      493.91     85.08 o 
  10   1  16     1301.31     1358.64    128.18 o 
  11   1  16     4536.40     4201.56    215.02 o 
  12   1  16     2334.22     2336.18    162.00 o 
   0   2  16     8379.71     7677.10    272.36 o 
   1   2  16     3179.78     3027.68    117.52 o 
   2   2  16     1240.95     1269.07     80.34 o 
   3   2  16     9613.14     9111.89    210.47 o 
   4   2  16      183.15      185.09     42.66 o 
   5   2  16     1578.96     1577.27    127.04 o 
   6   2  16     1101.89     1181.70    155.60 o 
   7   2  16       73.78       68.95     56.20 o 
   8   2  16      610.00      638.84    103.42 o 
   9   2  16      196.71      196.74     68.28 o 
  10   2  16     4444.45     4401.92    218.35 o 
  11   2  16     3543.11     3612.27    395.74 o 
  12   2  16     2800.05     2503.08    168.01 o 
   0   3  16    42465.48    43381.25    832.56 o 
   1   3  16     1071.53     1072.75     77.12 o 
   2   3  16    13526.53    13353.61    267.82 o 
   3   3  16     4974.93     5301.08    158.70 o 
   4   3  16     1307.10     1381.01    100.95 o 
   5   3  16      315.23      293.16     59.76 o 
   6   3  16     3177.70     3097.85    143.07 o 
   7   3  16     1936.88     2072.16    120.69 o 
   8   3  16     7063.76     6622.01    212.52 o 
   9   3  16     2530.02     2587.54    242.73 o 
  10   3  16    10535.61    10628.22    351.30 o 
  11   3  16      372.71      502.56    144.09 o 
   0   4  16     2129.59     2001.92    142.67 o 
   1   4  16     3522.30     3692.72    134.38 o 
   2   4  16     1946.49     1857.20     98.70 o 
   3   4  16    11593.63    11659.10    294.35 o 
   4   4  16     5036.89     5070.12    186.49 o 
   5   4  16     9499.04     9685.35    266.47 o 
   6   4  16      142.22      210.17     56.02 o 
   7   4  16    14838.28    14844.57    344.39 o 
   8   4  16     2969.22     3065.97    149.41 o 
   9   4  16     2318.09     2264.74    162.37 o 
   0   5  16     4519.47     4511.78    312.72 o 
   1   5  16     4297.17     4502.26    152.56 o 
   2   5  16     2630.77     2690.92    137.80 o 
   3   5  16     1952.50     2047.11    123.41 o 
   4   5  16     1046.37     1089.66     96.26 o 
   5   5  16     6834.39     6623.58    221.85 o 
   6   5  16     3457.70     3399.81    159.26 o 
   7   5  16     5163.15     5309.04    200.18 o 
   0   6  16    17701.02    18141.20    484.43 o 
   1   6  16      246.17      298.91     65.11 o 
   2   6  16     2919.66     2760.08    144.99 o 
   3   6  16     5011.35     5172.26    207.01 o 
   2   0  17     5297.53     5190.02    224.86 o 
   4   0  17    14537.73    14045.87    682.50 o 
   6   0  17     8017.07     7729.79    408.80 o 
   8   0  17      839.91      708.78    139.04 o 
  10   0  17     1231.07     1353.44    186.56 o 
   1   1  17    25156.98    25348.53    406.28 o 
   2   1  17     1097.63     1204.54     81.93 o 
   3   1  17     2751.43     2800.98    116.64 o 
   4   1  17     2839.42     2689.67    114.06 o 
   5   1  17      593.11      788.89     82.04 o 
   6   1  17     6077.89     5857.51    198.64 o 
   7   1  17     3955.44     3919.50    201.78 o 
   8   1  17     1071.89     1068.42    117.45 o 
   9   1  17    21343.57    19876.52    514.43 o 
   1   2  17     8434.79     8377.00    207.58 o 
   2   2  17       13.37       23.08     31.87 o 
   3   2  17       47.86       59.66     36.05 o 
   4   2  17    14192.90    13714.77    325.06 o 
   5   2  17      107.12      103.53     45.28 o 
   6   2  17     1685.75     1629.86    109.56 o 
   7   2  17     3359.65     3280.73    241.16 o 
   8   2  17     4642.09     4914.74    234.34 o 
   9   2  17     8872.60     8769.35    322.65 o 
   1   3  17     5526.07     5657.62    197.20 o 
   2   3  17     7235.58     6879.03    190.20 o 
   3   3  17      824.97      940.72     91.10 o 
   4   3  17     9594.96     9782.36    269.69 o 
   5   3  17      789.54      786.67     84.83 o 
   6   3  17     6427.80     6218.77    212.06 o 
   7   3  17     1269.75     1071.41     96.53 o 
   8   3  17      337.07      374.60     85.90 o 
   1   4  17    15602.19    15609.42    308.28 o 
   2   4  17      600.54      691.70     81.37 o 
   3   4  17     5045.56     5122.40    193.00 o 
   4   4  17      364.35      503.59     75.54 o 
   5   4  17      735.18      876.06     91.31 o 
   0   0  18    21432.52    21000.88    728.08 o 
   2   0  18     6661.44     6700.83    263.52 o 
   4   0  18      751.72      825.42    104.12 o 
   6   0  18      945.01     1095.45    169.57 o 
   0   1  18    14071.10    13792.56    402.47 o 
   1   1  18     1228.04     1274.50     86.27 o 
   2   1  18     1601.30     1516.95     94.89 o 
   3   1  18    11203.65    10820.18    245.89 o 
   4   1  18      237.04      271.34     81.54 o 
   5   1  18     4860.37     4948.12    188.24 o 
   0   2  18    23915.78    23071.65    559.27 o 
   1   2  18       58.72      139.14     42.83 o 
   2   2  18      194.71      238.68     48.54 o 
   3   2  18     6344.69     6230.12    213.47 o 
   4   2  18      444.16      472.41     70.60 o 
   0   3  18     7973.67     8376.03    308.15 o 
                                                 
